# Supplementary material for: Towards a Supertree of Arthropoda: A Species-Level Supertree of the Spiny, Slipper and Coral Lobsters (Decapoda: Achelata)
Source: PLoS One. 2015 Oct 13;10(10):e0140110. doi: 10.1371/journal.pone.0140110 (PMC4603899; doi:10.1371/journal.pone.0140110)
Supplement: S1 File — (TRE) [file pone.0140110.s001.tre]

#NEXUS
BEGIN TREES;
	TREE Dixon_etal_2003_2 = (Euphausia_superba, ((Metapenaeus_monoceros, Sicyonia_lancifer), (Stenopus_hispidus, (Atyoida_pilipes, (Thalassocaris_crinita, (Leander_tenuicornis, Macrobrachium_lar))), (Procaris_ascensionis, (Crangon_crangon, Alpheus_cylindricus)), ((Polycheles_typhlops, Stereomastis_galil), ((Thaumastocheles_dochmiodon, ((Enoplometopus_occidentalis, (Nephropsis_stewarti, Homarus_gamma…
	TREE Dixon_etal_2003_1 = (Euphausia_superba, ((Metapenaeus_monoceros, Sicyonia_lancifer), (((Atyoida_pilipes, (Thalassocaris_crinita, (Leander_tenuicornis, Macrobrachium_lar))), (Procaris_ascensionis, (Crangon_crangon, Alpheus_cylindricus))), (Stenopus_hispidus, ((Polycheles_typhlops, Stereomastis_galil), ((Neoglyphea_inopinata, (Thaumastocheles_dochmiodon, ((Enoplometopus_occidentalis, Nephropsi…
	TREE Patek_Oakley_2003_4 = (Scyllarus_arctus, (Palinustus_waguensis, (Palibythus_magnificus, (((Projasus_bahamondei, (Sagmariasus_verreauxi, (Jasus_edwardsii, Jasus_frontalis))), (Linuparus_trigonus, (Palinurus_elephas, (Palinurus_delagoae, Palinurus_gilchristi)))), (Justitia_longimana, Puerulus_angulatus)))), (Panulirus_homarus, Panulirus_inflatus));
	TREE Patek_Oakley_2003_3 = (Palinustus_waguensis, Scyllarus_arctus, ((Justitia_longimana, (Puerulus_angulatus, ((Palibythus_magnificus, (Linuparus_trigonus, Palinurus_elephas)), (Palinurellus_wieneckii, (Projasus_bahamondei, (Sagmariasus_verreauxi, (Jasus_frontalis, Jasus_lalandii, Jasus_edwardsii, (Jasus_caveorum, (Jasus_tristani, Jasus_paulensis))))))))), ((Panulirus_gracilis, (Panulirus_stimps…
	TREE Patek_Oakley_2003_2 = (Scyllarus_arctus, ((Palibythus_magnificus, ((Palinurellus_wieneckii, (Jasus_edwardsii, Jasus_frontalis, Jasus_lalandii, Jasus_tristani, (Sagmariasus_verreauxi, Projasus_bahamondei))), (Panulirus_penicillatus, (Panulirus_argus, Panulirus_japonicus))), ((Palinurus_elephas, Palinurus_gilchristi), (Panulirus_inflatus, (Panulirus_homarus, Panulirus_versicolor)))), (Palinust…
	TREE Patek_Oakley_2003_1 = ((((Sagmariasus_verreauxi, ((Palibythus_magnificus, ((Linuparus_sordidus, (Linuparus_trigonus, Linuparus_somniosus)), (Puerulus_velutinus, (Puerulus_sewelli, (Puerulus_angulatus, Puerulus_carinatus))))), (((Panulirus_gracilis, (Panulirus_regius, (((Panulirus_versicolor, Panulirus_stimpsoni), (Panulirus_homarus, Panulirus_ornatus)), (Panulirus_inflatus, (Panulirus_laevic…
	TREE Ravago_Juinio-menez_2002_2 = (Parribacus_antarcticus, ((Panulirus_penicillatus, (Panulirus_japonicus, (Panulirus_femoristriga, (Panulirus_marginatus, (Panulirus_cygnus, Panulirus_longipes))))), (Panulirus_versicolor, (Panulirus_homarus, Panulirus_ornatus))));
	TREE Ravago_Juinio-menez_2002_1 = (Parribacus_antarcticus, ((Panulirus_penicillatus, (Panulirus_japonicus, (Panulirus_femoristriga, (Panulirus_marginatus, (Panulirus_cygnus, Panulirus_longipes))))), (Panulirus_ornatus, (Panulirus_homarus, Panulirus_versicolor))));
	TREE Tsang_etal_2009_1 = ((Polycheles_amemiyai, (((Palinurellus_wieneckii, (((((Linuparus_sordidus, Linuparus_trigonus), (Justitia_longimana, (Nupalirus_vericeli, Nupalirus_japonicus))), (Palinurus_elephas, (Puerulus_velutinus, Puerulus_angulatus))), (Palinustus_unicornutus, Palinustus_holthuisi)), (Palibythus_magnificus, (Panulirus_longipes, (Panulirus_polyphagus, (Panulirus_stimpsoni, (Panuliru…
	TREE Suresh_etal_2012_1 = (Thenus_orientalis, (Panulirus_ornatus, (Panulirus_versicolor, (Panulirus_homarus, Panulirus_polyphagus))));
	TREE Groeneveld_etal_2007_1 = (Projasus_parkeri, (Palinustus_unicornutus, (Palinurus_elephas, (Palinurus_mauritanicus, (Palinurus_gilchristi, (Palinurus_charlestoni, (Palinurus_delagoae, Palinurus_barbarae)))))));
	TREE Schram_2001_2 = (Euphausia_sp., ((Penaeus_sp., Sicyonia_sp.), ((Macrobrachium_lanchesteri, Macrobrachium_rosenbergii, Macrobrachium_nipponense, Macrobrachium_sp., Macrobrachium_potiuna, Macrobrachium_lar, Crangon_crangon, Alpheus_lottini), (Stenopus_hispidus, (Polycheles_typhlops, ((Panulirus_versicolor, Scyllarus_arctus), (Enoplometopus_debelius, ((Thaumastocheles_zaleucus, (Homarus_gammaru…
	TREE Schram_2001_1 = (Euphausia_sp., ((Penaeus_sp., Sicyonia_sp.), ((Stenopus_hispidus, (Polycheles_typhlops, ((Palinurellus_gundlachi, Panulirus_versicolor, (Scyllarus_arctus, Ibacus_peronii)), (Enoplometopus_debelius, ((Thaumastocheles_zaleucus, (Homarus_gammarus, Homarus_americanus, Nephrops_norvegicus, Nephropsis_stewarti)), ((Pontastacus_leptodactylus, Orconectes_limosus, Cherax_destructor),…
	TREE Pere_etal_2006_1 = (Farfantepenaeus_aztecus, ((((Panulirus_polyphagus, ((Panulirus_versicolor, Panulirus_stimpsoni), (((Panulirus_laevicauda, Panulirus_inflatus), (Panulirus_regius, Panulirus_gracilis)), (Panulirus_homarus, Panulirus_ornatus)))), (Panulirus_argus, ((Panulirus_interruptus, Panulirus_guttatus), ((Panulirus_japonicus, (Panulirus_cygnus, (Panulirus_marginatus, Panulirus_pascuens…
	TREE Karasawa_etal_2013_1 = (Stenopus_hispidus, (Palaeopalaemon_newberryi, ((Polycheles_typhlops, Tetrachela_raiblana, (Eryon_antiquus, Coleia_uzume)), (Eryon_arctiformis, Palaeopentacheles_roettenbacheri)), (((Palibythus_magnificus, (Palinurus_elephas, Panulirus_japonicus)), (Cancrinos_claviger, (Ibacus_ciliatus, Scyllarus_arctus))), (((((Pemphix_sueuree, Sinopemphix_guizhouensis), (((Pustulina_…
	TREE Iamsuwansuk_etal_2012_1 = (Ibacus_peronii, (Thenus_australiensis, (Thenus_orientalis, Thenus_unimaculatus)), (Thenus_indicus, Thenus_parindicus));
	TREE Wei_etal_2012_1 = (((Panulirus_versicolor, (Panulirus_stimpsoni, (Panulirus_polyphagus, (Palinurus_homarus, Panulirus_ornatus)))), (Palinurus_elephas, (Palinurus_delagoae, Palinurus_gilchristi))), (Panulirus_japonicus, Panulirus_penicillatus));
	TREE Ptacek_etal_2001_6 = (Jasus_edwardsii, ((Panulirus_argus, (Panulirus_interruptus, (Panulirus_guttatus, ((Panulirus_penicillatus, Panulirus_echinatus), (Panulirus_japonicus, ((Panulirus_pascuensis, (Panulirus_marginatus, Panulirus_cygnus)), (Panulirus_femoristriga, Panulirus_longipes))))))), (Panulirus_polyphagus, (((Panulirus_ornatus, (Panulirus_inflatus, (Panulirus_gracilis, (Panulirus_laev…
	TREE Shen_etal_2013_1 = ((Euphausia_pacifica, ((Lysiosquillina_maculata, Gonodactylus_chiragra), (Harpiosquilla_harpax, (Squilla_empusa, Squilla_mantis)))), ((Marsupenaeus_japonicus, ((Fenneropenaeus_chinensis, Penaeus_monodon), (Farfantepenaeus_californiensis, (Litopenaeus_stylirostris, Litopenaeus_vannamei)))), ((Halocaridina_rubra, (Alpheus_digitalis, (Exopalaemon_carinicauda, (Macrobrachium_n…
	TREE Ptacek_etal_2001_4 = (Jasus_edwardsii, ((Panulirus_versicolor, (Panulirus_stimpsoni, (Panulirus_polyphagus, (Panulirus_ornatus, Panulirus_homarus, (Panulirus_inflatus, (Panulirus_gracilis, (Panulirus_regius, Panulirus_laevicauda))))))), (Panulirus_argus, (Panulirus_interruptus, ((Panulirus_guttatus, (Panulirus_penicillatus, Panulirus_echinatus)), (Panulirus_japonicus, ((Panulirus_longipes, P…
	TREE Ptacek_etal_2001_5 = (Jasus_edwardsii, ((Panulirus_interruptus, (Panulirus_guttatus, (Panulirus_argus, (Panulirus_penicillatus, Panulirus_echinatus)), (Panulirus_japonicus, (Panulirus_marginatus, Panulirus_cygnus, (Panulirus_pascuensis, (Panulirus_femoristriga, Panulirus_longipes)))))), (Panulirus_polyphagus, Panulirus_versicolor, Panulirus_stimpsoni, ((Panulirus_inflatus, (Panulirus_gracili…
	TREE Ptacek_etal_2001_2 = (Jasus_edwardsii, ((Panulirus_interruptus, (Panulirus_argus, (Panulirus_guttatus, ((Panulirus_penicillatus, Panulirus_echinatus), (Panulirus_japonicus, ((Panulirus_longipes, (Panulirus_marginatus, Panulirus_cygnus)), (Panulirus_pascuensis, Panulirus_femoristriga))))))), (Panulirus_polyphagus, ((((Panulirus_laevicauda, Panulirus_inflatus), (Panulirus_stimpsoni, (Panulirus…
	TREE Ptacek_etal_2001_3 = (Jasus_edwardsii, ((Panulirus_polyphagus, ((Panulirus_ornatus, Panulirus_homarus, (Panulirus_gracilis, (Panulirus_inflatus, (Panulirus_regius, Panulirus_laevicauda)))), (Panulirus_versicolor, Panulirus_stimpsoni))), (Panulirus_interruptus, (Panulirus_argus, Panulirus_guttatus, (Panulirus_penicillatus, Panulirus_echinatus)), (Panulirus_japonicus, (Panulirus_pascuensis, (P…
	TREE Ptacek_etal_2001_1 = (Jasus_edwardsii, ((Panulirus_argus, (Panulirus_interruptus, (Panulirus_guttatus, ((Panulirus_penicillatus, Panulirus_echinatus), (Panulirus_japonicus, (Panulirus_longipes, (Panulirus_cygnus, (Panulirus_marginatus, (Panulirus_pascuensis, Panulirus_femoristriga))))))))), ((Panulirus_stimpsoni, (Panulirus_polyphagus, Panulirus_inflatus, ((Panulirus_ornatus, (Panulirus_laev…
	TREE Tsang_etal_2008_1 = ((Sergia_maxima, ((Solenocera_melantho, Aristeus_virilis), (Sicyonia_lancifer, Penaeus_monodon))), ((((((Plesionika_hsuehyui, Heterocarpus_gibbosus), Glyphocrangon_perplexa), (Macrobrachium_rosenbergii, (Gnathophyllum_americanum, Hymenocera_picta))), (Acanthephyra_eximia, Rhynchocinetes_durbanensis)), Stenopus_hispidus), (((((Calastacus_crosnieri, Eiconaxius_indica), Cala…
	TREE Tourinho_etal_2012_1 = (((Panulirus_argus, ((Panulirus_interruptus, (Panulirus_guttatus, (Panulirus_echinatus, Panulirus_penicillatus))), (Panulirus_japonicus, (Panulirus_pascuensis, (Panulirus_cygnus, Panulirus_marginatus))))), (Panulirus_versicolor, (Panulirus_stimpsoni, (((Panulirus_ornatus, Panulirus_polyphagus), Panulirus_homarus), (Panulirus_inflatus, (Panulirus_laevicauda, (Panulirus_…
	TREE Tourinho_etal_2012_2 = ((Panulirus_laevicauda, Panulirus_argus), (Thenus_orientalis, Ibacus_pubescens));
	TREE Yang_etal_2012_1 = ((Jasus_edwardsii, Justitia_longimana, (Palinurus_barbarae, (Panulirus_interruptus, (Panulirus_penicillatus, (Panulirus_marginatus, Panulirus_japonicus))))), (((((Thenus_unimaculatus, (Thenus_orientalis, Thenus_indicus)), ((Bathyarctus_chani, (Bathyarctus_formosanus, Bathyarctus_rubens)), ((((Petrarctus_holthuisi, Petrarctus_rugosus), (Petrarctus_brevicornis, Petrarctus_ve…
	TREE Yang_etal_2008_1 = (Petrarctus_demani, Bathyarctus_chani, (Petrarctus_brevicornis, (Antarctus_mawsoni, (Petrarctus_veliger, (Petrarctus_rugosus, Petrarctus_holthuisi)))));
	TREE Cannas_etal_2006_1 = (Pagurus_longicarpus, ((((Panulirus_polyphagus, (Panulirus_stimpsoni, Panulirus_versicolor), (Panulirus_regius, (Panulirus_gracilis, Panulirus_inflatus, Panulirus_ornatus, Panulirus_homarus))), (Panulirus_argus, Panulirus_guttatus, (Panulirus_japonicus, (Panulirus_pascuensis, (Panulirus_cygnus, Panulirus_longipes))), (Panulirus_echinatus, Panulirus_penicillatus))), (Sagm…
	TREE Sarver_etal_1998_1 = ((Panulirus_argus, (Panulirus_longipes, (Panulirus_cygnus, Panulirus_marginatus))), (Homarus_americanus, Scyllarides_nodifer));
	TREE Shen_etal_2013_3 = ((Euphausia_pacifica, ((Lysiosquillina_maculata, Gonodactylus_chiragra), (Harpiosquilla_harpax, (Squilla_empusa, Squilla_mantis)))), ((Marsupenaeus_japonicus, ((Fenneropenaeus_chinensis, Penaeus_monodon), (Farfantepenaeus_californiensis, (Litopenaeus_stylirostris, Litopenaeus_vannamei)))), ((Stenopus_hispidus, (Halocaridina_rubra, (Alpheus_digitalis, (Exopalaemon_carinicau…
	TREE Shen_etal_2013_2 = ((Euphausia_pacifica, ((Lysiosquillina_maculata, Gonodactylus_chiragra), (Harpiosquilla_harpax, (Squilla_empusa, Squilla_mantis)))), ((Marsupenaeus_japonicus, ((Fenneropenaeus_chinensis, Penaeus_monodon), (Farfantepenaeus_californiensis, (Litopenaeus_stylirostris, Litopenaeus_vannamei)))), ((Halocaridina_rubra, (Alpheus_digitalis, (Exopalaemon_carinicauda, (Macrobrachium_n…
	TREE Liang_etal_2011_1 = ((((Panulirus_polyphagus, (Panulirus_versicolor, Panulirus_stimpsoni)), (Panulirus_homarus, Panulirus_ornatus)), (Panulirus_japonicus, (Panulirus_penicillatus, Panulirus_longipes))), (Thenus_orientalis, Jasus_edwardsii));
	TREE Shen_etal_2013_4 = ((Euphausia_pacifica, (Lysiosquillina_maculata, (Gonodactylus_chiragra, (Harpiosquilla_harpax, (Squilla_empusa, Squilla_mantis))))), ((Marsupenaeus_japonicus, ((Fenneropenaeus_chinensis, Penaeus_monodon), (Litopenaeus_vannamei, (Farfantepenaeus_californiensis, Litopenaeus_stylirostris)))), ((Halocaridina_rubra, (Alpheus_digitalis, (Exopalaemon_carinicauda, (Macrobrachium_l…
	TREE Liang_etal_2011_2 = (Thenus_orientalis, (Jasus_edwardsii, (((Panulirus_polyphagus, (Panulirus_versicolor, Panulirus_stimpsoni)), (Panulirus_homarus, Panulirus_ornatus)), (Panulirus_longipes, (Panulirus_penicillatus, Panulirus_japonicus)))));
	TREE Palero_etal_2009b_1 = (Palinurus_elephas, (Palinurus_charlestoni, (Palinurus_mauritanicus, (Palinurus_gilchristi, (Palinurus_delagoae, Palinurus_barbarae)))));
	TREE Ardalan_etal_2010_2 = (Scyllarides_squammosus, (Thenus_orientalis, (Panulirus_polyphagus, (Panulirus_homarus, Panulirus_versicolor))));
	TREE Tsoi_etal_2011_1 = ((Linuparus_somniosus, (Linuparus_sordidus, (Linuparus_trigonus, Linuparus_meridionalis))), (Jasus_edwardsii, Panulirus_ornatus));
	TREE Froufe_etal_2011_1 = (Panulirus_regius, (Panulirus_inflatus, Panulirus_homarus));
	TREE Ahyong_O'Meally_2004_3 = (Stenopus_hispidus, ((Polycheles_baccatus, (Stereomastis_aculeata, Stereomastis_suhmi)), ((Biarctus_sordidus, (Palinurellus_wieneckii, (Jasus_edwardsii, Panulirus_argus))), ((Neoglyphea_inopinata, ((Enoplometopus_occidentalis, (Thaumastochelopsis_sp., (Nephropsis_stewarti, (Metanephrops_armatus, Homarus_americanus)))), (((Astacus_astacus, Austropotamobius_torrentium)…
	TREE Ahyong_O'Meally_2004_2 = (Stenopus_hispidus, ((Polycheles_baccatus, (Stereomastis_aculeata, Stereomastis_suhmi)), ((Biarctus_sordidus, (Palinurellus_wieneckii, (Jasus_edwardsii, Panulirus_argus))), ((Neoglyphea_inopinata, ((Enoplometopus_occidentalis, (Thaumastochelopsis_sp., (Nephropsis_stewarti, (Metanephrops_armatus, Homarus_americanus)))), (((Astacus_astacus, Austropotamobius_torrentium)…
	TREE Ahyong_O'Meally_2004_1 = (Stenopus_hispidus, ((Stereomastis_aculeata, Polycheles_baccatus, Stereomastis_suhmi), ((Biarctus_sordidus, (Palinurellus_wieneckii, (Jasus_edwardsii, Panulirus_argus))), ((Neoglyphea_inopinata, ((Enoplometopus_occidentalis, (Thaumastochelopsis_sp., (Metanephrops_armatus, (Nephropsis_stewarti, Homarus_americanus)))), (Astacus_astacus, Austropotamobius_torrentium, (Or…
	TREE Yang_etal_2011_1 = (Galearctus_timidus, (Chelarctus_aureus, Scammarctus_batei), (Galearctus_kitanoviriosus, (Galearctus_aurora, Galearctus_lipkei), (Galearctus_avulsus, Galearctus_rapanus)));
	TREE Palero_etal_2009a_1 = (Polycheles_typhlops, ((((Palinurellus_wieneckii, ((Sagmariasus_verreauxi, (Projasus_bahamondei, Projasus_parkeri)), (Jasus_edwardsii, (Jasus_tristani, Jasus_lalandii)))), ((Linuparus_trigonus, Justitia_longimana), ((Puerulus_angulatus, Palinustus_waguensis), ((Palinurus_elephas, ((Palinurus_mauritanicus, Palinurus_charlestoni), (Palinurus_gilchristi, (Palinurus_delagoa…
	TREE Porter_etal_2005_1 = ((Penaeus_semisulcatus, (Stenopus_hispidus, (((((((Callichirus_major, (Lepidophthalmus_louisianensis, Sergio_guassutinga)), (Biffarius_arenosus, Callianassa_subterranea)), ((Acanthacaris_caeca, (Nephropsis_aculeata, (Nephrops_norvegicus, (Homarus_americanus, Homarus_gammarus)))), (((Cambaroides_japonicus, (Pacifastacus_leniusculus, Astacus_astacus)), (Cambarellus_shufeld…
	TREE Burton_Davie_2007_1 = (Ibacus_alticrenatus, Ibacus_peronii, (Thenus_unimaculatus, ((Thenus_orientalis, Thenus_australiensis), (Thenus_indicus, Thenus_parindicus))));
	TREE Burton_Davie_2007_2 = (Ibacus_alticrenatus, Ibacus_peronii, (Thenus_orientalis, (Thenus_australiensis, (Thenus_unimaculatus, (Thenus_indicus, Thenus_parindicus)))));
	TREE Burton_Davie_2007_3 = (Ibacus_alticrenatus, ((Thenus_australiensis, (Thenus_orientalis, Thenus_unimaculatus)), (Thenus_indicus, Thenus_parindicus)));
	TREE Bracken_etal_2009_1 = (((((((((Callichirus_major, (Lepidophthalmus_louisianensis, (Sergio_guassutinga, Biffarius_arenosus))), (Ctenocheles_balssi, (Meticonaxius_soelae, Callianidea_typa))), (Neaxius_acanthus, (Calocarides_chani, ((Eiconaxius_indica, Calaxius_manningi), (Calastacus_crosnieri, Lophaxius_sagamiensis))))), ((((Galacantha_rostrata, (Pertrolisthes_armatus, Munida_gregaria)), (Poma…
	TREE Yang_Chan_2012_1 = (Petrarctus_rugosus, (Remiarctus_bertholdii, (Chelarctus_aureus, Chelarctus_cultrifer, (Chelarctus_virgosus, Chelarctus_crosnieri))));
	TREE Yang_etal_2012_2 = (Jasus_edwardsii, Justitia_longimana, Palinurus_barbarae, Panulirus_interruptus, Panulirus_penicillatus, Panulirus_marginatus, Panulirus_japonicus, (((((Thenus_unimaculatus, (Thenus_orientalis, Thenus_indicus)), ((Bathyarctus_chani, (Bathyarctus_formosanus, Bathyarctus_rubens)), ((((Petrarctus_holthuisi, Petrarctus_rugosus), (Petrarctus_brevicornis, Petrarctus_veliger)), (…
	TREE Naro-maciel_etal_2011_1 = (((Panulirus_penicillatus, Panulirus_argus), (Panulirus_guttatus, (Panulirus_japonicus, Panulirus_longipes))), (Panulirus_versicolor, (Panulirus_laevicauda, (Panulirus_regius, Panulirus_homarus))));
	TREE Brasher_etal_1992_1 = (Sagmariasus_verreauxi, (Jasus_tristani, (Jasus_lalandii, Jasus_edwardsii)));
	TREE Ardalan_etal_2010_1 = (Scyllarides_squammosus, (Panulirus_polyphagus, (Thenus_orientalis, (Panulirus_homarus, Panulirus_versicolor))));
END;
