# Supplementary material for: Towards a Supertree of Arthropoda: A Species-Level Supertree of the Spiny, Slipper and Coral Lobsters (Decapoda: Achelata)
Source: PLoS One. 2015 Oct 13;10(10):e0140110. doi: 10.1371/journal.pone.0140110 (PMC4603899; doi:10.1371/journal.pone.0140110)
Supplement: S2 File — (BIB) [file pone.0140110.s002.bib]

@ARTICLE{Ahyong_O'Meally_2004,
  author = { Ahyong, Shane T. and  O'Meally, Denis},
  title = {Phylogeny of the Decapoda reptantia: Resolution using three molecular
      loci and morphology},
  journal = {The Raffles Bulletin of Zoology},
  year = {2004},
  volume = {52},
  pages = {673-693},
}

@ARTICLE{Ardalan_etal_2010,
  author = { Ardalan, Mahnaz and  Sari, Alireza and  Rezvani-Gilkolaei, Sohrab
      and  Pourkazemi, Mohammad},
  title = {Phylogeny of Iranian Coastal Lobsters Inferred from Mitochondrial DNA
      Restriction Fragment Length Polymorphism},
  journal = {Acta Zoologica Bulgarica},
  year = {2010},
  volume = {62},
  pages = {331-338},
}

@ARTICLE{Bracken_etal_2009,
  author = { Bracken, Heather D. and  Toon, Alicia and  Felder, Darryl L. and
      Martin, Joel W. and  Finley, Maegan and  Rasmussen, Jennifer and  Palero,
      Ferran and  Crandall, Keith},
  title = {The Decapod Tree of Life: Compiling the Data and Moving toward a
      Consensus of Decapod Evolution},
  journal = {Arthropod Systematics and Phylogeny},
  year = {2009},
  volume = {67},
  pages = {99-116},
}

@ARTICLE{Brasher_etal_1992,
  author = { Brasher, D. J. and  Ovenden, J. R. and  White, R. W. G.},
  title = {Mitochondrial-dna Variation and Phylogenetic-relationships of Jasus
      Spp (decapoda, Palinuridae)},
  journal = {Journal of Zoology},
  year = {1992},
  volume = {227},
  pages = {1-16},
}

@ARTICLE{Burton_Davie_2007,
  author = { Burton, T. E. and  Davie, P. J. F.},
  title = {A revision of the shovel-nosed lobsters of the genus Thenus
      (Crustacea: Decapoda: Scyllaridae), with descriptions of three new
      species},
  journal = {Zootaxa},
  year = {2007},
  volume = {1429},
  pages = {1-38},
}

@ARTICLE{Cannas_etal_2006,
  author = { Cannas, R. and  Cau, A. and  Deiana, A. M. and  Salvadori, S. and
      Tagliavini, J.},
  title = {Discrimination between the Mediterranean spiny lobsters Palinurus
      elephas and P. mauritanicus (Crustacea: Decapoda) by mitochondrial
      sequence analysis},
  journal = {Hydrobiologia},
  year = {2006},
  volume = {557},
  doi = {10.1007/s10750-005-9301-x}, 
  pages = {1-4},
}

@ARTICLE{Dixon_etal_2003,
  author = { Dixon, Christopher and  Ahyong, Shane T. and  Schram, Frederick
      R.},
  title = {A new hypothesis of decapod phylogeny},
  journal = {Crustaceana},
  year = {2003},
  volume = {76},
  pages = {935-975},
}

@ARTICLE{Froufe_etal_2011,
  author = { Froufe, Elsa and  Cabezas, Patricia and  Alexandrino, Paulo and
      Perez-losada, Marcos},
  title = {Comparative phylogeography of three achelate lobster species from
      Macaronesia (northeast Atlantic).},
  journal = {Crustacean Issues},
  year = {2011},
  volume = {19},
  pages = {157-173},
}

@ARTICLE{Groeneveld_etal_2007,
  author = { Groeneveld, Johan C. and  Gopal, Keshni and  George, Ray W. and
      Matthee, Conrad A.},
  title = {Molecular phylogeny of the spiny lobster genus Palinurus (Decapoda:
      Palinuridae) with hypotheses on speciation in the NE
      Atlantic/Mediterranean and SW Indian Ocean},
  journal = {Molecular Phylogenetics and Evolution},
  year = {2007},
  volume = {45},
  pages = {102-110},
}

@ARTICLE{Iamsuwansuk_etal_2012,
  author = { Iamsuwansuk, Apinan and  Denduangboripant, Jessada and  Davie,
      Peter J. F.},
  title = {Molecular and Morphological Investigations of Shovel-Nosed Lobsters
      Thenus spp. (Crustacea: Decapoda: Scyllaridae) in Thailand},
  journal = {Zoological Studies},
  year = {2012},
  volume = {51},
  pages = {108-117},
}

@ARTICLE{Karasawa_etal_2013,
  author = { Karasawa, Hiroaki and  Schweitzer, C. E. and  Feldmann, R. M.},
  title = {Phylogeny and systematics of extant and extinct lobsters.},
  journal = {Journal of Crustacean Biology},
  year = {2013},
  volume = {33},
  number = {1},
  pages = {78-123},
}

@ARTICLE{Liang_etal_2011,
  author = { Liang, Huafang and  Xu, Xiaopeng and  Huang, Zhijiang and  Weng,
      Shaoping and  He, Jianguo},
  title = {The Molecular Phylogeny on Eight Species of Panulirus Genus from the
      Chinese Coast Based on COI Gene Sequence.},
  journal = {Acta Scientiarum Naturalium Universitatis Sunyatseni},
  year = {2011},
  volume = {50},
  pages = {94-98},
}

@ARTICLE{Naro-maciel_etal_2011,
  author = { Naro-maciel, Eugenia and  Reid, Brendan and  Holmes, Katherine E.
      and  Brumbaugh, Daniel R. and  Martin, Meredith and  DeSalle, Rob},
  title = {Mitochondrial DNA sequence variation in spiny lobsters: population
      expansion, panmixia, and divergence},
  journal = {Marine Biology},
  year = {2011},
  volume = {158},
  doi = {10.1007/s00227-011-1710-y}, 
  pages = {2027-2041},
}

@ARTICLE{Palero_etal_2009a,
  author = { Palero, Ferran and  Crandall, Keith and  Abello, Pere and
      Macpherson, Enrique and  Pascual, Marta},
  title = {Phylogenetic relationships between spiny, slipper and coral lobsters
      (Crustacea, Decapoda, Achelata)},
  journal = {Molecular Phylogenetics and Evolution},
  year = {2009},
  volume = {50},
  pages = {152-162},
}

@ARTICLE{Palero_etal_2009b,
  author = { Palero, Ferran and  Lopes, Joao and  Abello, Pere and  Macpherson,
      Enrique and  Pascual, Marta and  Beaumont, Mark A.},
  title = {Rapid radiation in spiny lobsters (Palinurus spp) as revealed by
      classic and ABC methods using mtDNA and microsatellite data},
  journal = {BMC Evolutionary Biology},
  year = {2009},
  volume = {9},
  doi = {10.1186/1471-2148-9-263}, 
  pages = {263},
}

@ARTICLE{Patek_Oakley_2003,
  author = { Patek, S. N. and  Oakley, T. H.},
  title = {Comparative test of evolutionary trade-offs in a palinurid lobster
      acoustic system},
  journal = {Evolution},
  year = {2003},
  volume = {57},
  pages = {2082-2100},
}

@ARTICLE{Pere_etal_2006,
  author = { Pere, Anthony and  Falchi, Alessandra and  Giovannoni, Laurianne
      and  Pelaprat, Corinne and  Pergent-martini, Christine and  Lejeune,
      Pierre and  Varesi, Laurent},
  title = {Mitochondrial DNA phylogeny of the spinlobster genus Palinurus
      (Decapoda : Palinuridae)},
  journal = {2006 First International Symposium on Environment Identities and
      Mediterranean Area, Vols 1 and 2},
  year = {2006},
  volume = {1},
  pages = {266-270},
}

@ARTICLE{Porter_etal_2005,
  author = { Porter, Megan L. and  Perez-Losada, Marcos and  Crandall, Keith
      A.},
  title = {Model-based multi-locus estimation of decapod phylogeny and
      divergence times},
  journal = {Molecular Phylogenetics and Evolution},
  year = {2005},
  volume = {37},
  doi = {10.1016/j.ympev.2005.06.021}, 
  pages = {355-369},
}

@ARTICLE{Ptacek_etal_2001,
  author = { Ptacek, Margaret B. and  Sarver, Shane K. and  Childress, Michael
      J. and  Herrnkind, William F.},
  title = {Molecular phylogeny of the spiny lobster genus Panulirus (Decapoda:
      Palinuridae)},
  journal = {Marine and Freshwater Research},
  year = {2001},
  volume = {52},
  pages = {1037-1047},
}

@ARTICLE{Ravago_Juinio-menez_2002,
  author = { Ravago, Rachel G. and  Juinio-menez, Marie Antonette},
  title = {Phylogenetic Position of the Striped-Legged Forms of Panulirus
      longipes (A. Milne-Edwards, 1868) (Decapoda, Palinuridae) Inferred from
      Mitochondrial DNA Sequences},
  journal = {Crustaceana},
  year = {2002},
  volume = {75},
  pages = {1047-1059},
}

@ARTICLE{Sarver_etal_1998,
  author = { Sarver, Shane K. and  Silberman, Jeffrey D. and  Walsh, Patrick
      J.},
  title = {Mitochondrial DNA Sequence Evidence Supporting the Recognition of Two
      Subspecies or Species of the Florida Spiny Lobster Panulirus argus},
  journal = {Journal of Crustacean Biology},
  year = {1998},
  volume = {18},
  pages = {177-186},
}

@ARTICLE{Schram_2001,
  author = { Schram, Frederick R.},
  title = {Phylogeny of decapods: Moving towards a consensus},
  journal = {Hydrobiologia},
  year = {2001},
  volume = {449},
  pages = {1-20},
}

@ARTICLE{Shen_etal_2013,
  author = { Shen, Hong and  Braband, Anke and  Scholtz, Gerhard},
  title = {Mitogenomic analysis of decapod crustacean phylogeny corroborates
      traditional views on their relationships},
  journal = {Molecular Phylogenetics and Evolution},
  year = {2013},
  volume = {66},
  doi = {10.1016/j.ympev.2012.11.002}, 
  pages = {776-789},
}

@ARTICLE{Suresh_etal_2012,
  author = { Suresh, P. and  Sasireka, G. and  Karthikeyan, K. A. M.},
  title = {Molecular insights into the phylogenetics of spiny lobsters of Gulf
      of Mannar marine biosphere reserve based on 28S rDNA},
  journal = {Indian Journal of Biotechnology},
  year = {2012},
  volume = {11},
  pages = {182-186},
}

@ARTICLE{Tourinho_etal_2012,
  author = { Tourinho, Julia L. and  Sole-cava, Antonio M. and  Lazoski,
      Cristiano},
  title = {Cryptic species within the commercially most important lobster in the
      tropical Atlantic, the spiny lobster Panulirus argus},
  journal = {Marine Biology},
  year = {2012},
  volume = {159},
  doi = {10.1007/s00227-012-1977-7}, 
  pages = {1897-1906},
}

@ARTICLE{Tsang_etal_2008,
  author = { Tsang, L. M. and  Ma, K. Y. and  Ahyong, S. T. and  Chan, T. Y. and
      Chu, K. H.},
  title = {Phylogeny of Decapoda using two nuclear protein-coding genes: Origin
      and evolution of the Reptantia},
  journal = {Molecular Phylogenetics and Evolution},
  year = {2008},
  volume = {N/A},
  doi = {10.1016/j.ympev.2008.04.009}, 
  pages = {359368},
}

@ARTICLE{Tsang_etal_2009,
  author = { Tsang, L. M. and  Chan, T. -Y and  Cheung, M. K. and  Chu, K. H.},
  title = {Molecular evidence for the Southern Hemisphere origin and deep-sea
      diversification of spiny lobsters (Crustacea: Decapoda: Palinuridae)},
  journal = {Molecular Phylogenetics and Evolution},
  year = {2009},
  volume = {51},
  doi = {10.1016/j.ympev.2009.01.015}, 
  pages = {304-311},
}

@ARTICLE{Tsoi_etal_2011,
  author = { Tsoi, Kwok Ho and  Chanb, Tin-Yam and  Chud, Ka Hou},
  title = {Phylogenetic and biogeographic analysis of the spear lobsters
      Linuparus (Decapoda: Palinuridae), with the description of a new species},
  journal = {Zoologischer Anzeiger},
  year = {2011},
  volume = {250},
  doi = {10.1016/j.jcz.2011.04.007}, 
  pages = {302-315},
}

@ARTICLE{Wei_etal_2012,
  author = { Wei, Yao and  Chuwu, Liu and  Li, Liu},
  title = {Phylogenetic Relationship of Seven Lobster Species Based on
      Mitochondrial CO and Cyt b Genes Sequences},
  journal = {Genomics and},
  year = {2012},
  volume = {31},
  doi = {10.3969/gab.031.000473}, 
  pages = {473-480},
}

@ARTICLE{Yang_etal_2008,
  author = { Yang, Chien-hui and  Chen, I-shiung and  Chan, Tin-yam},
  title = {A new slipper lobster of the genus Petrarctus (Crustacea: Decapoda:
      Scyllaridae) from the West Pacific},
  journal = {The Raffles Bulletin of Zoology Supplement},
  year = {2008},
  volume = {19},
  pages = {71-81},
}

@ARTICLE{Yang_etal_2011,
  author = { Yang, Chien-hui and  Chen, I-Shiung and  Chan, Tin-Yam},
  title = {A new slipper lobster of the genus Galearctus Holthuis, 2002
      (Crustacea, Decapoda, Scyllaridae) from New Caledonia},
  journal = {Zoosystema},
  year = {2011},
  volume = {33},
  doi = {10.5252/z2011n2a4}, 
  pages = {207-217},
}

@ARTICLE{Yang_Chan_2012,
  author = { Yang, Chien-hui and  Chan, Tin-yam},
  title = {On the taxonomy of the slipper lobster Chelarctus cultrifer (Ortmann,
      1897) (Crustacea: Decapoda: Scyllaridae) with description of a new
      species},
  journal = {The Raffles Bulletin of Zoology},
  year = {2012},
  volume = {60},
  pages = {449-460},
}

@ARTICLE{Yang_etal_2012,
  author = { Yang, Chien-hui and  Bracken-grissom, Heather and  Kim, Dohyup and
      Crandall, Keith A. and  Chan, Tin-Yam},
  title = {Phylogenetic relationships, character evolution, and taxonomic
      implications within the slipper lobsters (Crustacea: Decapoda:
      Scyllaridae)},
  journal = {Molecular Phylogenetics and Evolution},
  year = {2012},
  volume = {62},
  doi = {10.1016/j.ympev.2011.09.019}, 
  pages = {237-250},
}
