# Supplementary material for: Towards a Supertree of Arthropoda: A Species-Level Supertree of the Spiny, Slipper and Coral Lobsters (Decapoda: Achelata)
Source: PLoS One. 2015 Oct 13;10(10):e0140110. doi: 10.1371/journal.pone.0140110 (PMC4603899; doi:10.1371/journal.pone.0140110)
Supplement: S3 File — (PHYML) [file pone.0140110.s003.phyml]

<?xml version='1.0' encoding='utf-8'?>
<phylo_storage>
  <project_name>
    <string_value lines="1">Achelata SuperTree</string_value>
  </project_name>
  <sources>
    <source name="Ahyong_O'Meally_2004">
      <bibliographic_information>
        <article>
          <authors>
            <author>
              <surname>
                <string_value lines="1">Ahyong</string_value>
              </surname>
              <other_names>
                <string_value lines="1">Shane T.</string_value>
              </other_names>
            </author>
            <author>
              <surname>
                <string_value lines="1">O'Meally</string_value>
              </surname>
              <other_names>
                <string_value lines="1">Denis</string_value>
              </other_names>
            </author>
          </authors>
          <title>
            <string_value lines="1">Phylogeny of the Decapoda reptantia: Resolution using three molecular loci and morphology</string_value>
          </title>
          <year>
            <integer_value rank="0">2004</integer_value>
          </year>
          <journal>
            <string_value lines="1">The Raffles Bulletin of Zoology</string_value>
          </journal>
          <volume>
            <string_value lines="1">52</string_value>
          </volume>
          <pages>
            <string_value lines="1">673-693</string_value>
          </pages>
          <issue>
            <string_value lines="1">2</string_value>
          </issue>
        </article>
      </bibliographic_information>
      <source_tree name="Ahyong_O'Meally_2004_1">
        <tree>
          <tree_string>
            <string_value lines="1">(Stenopus_hispidus, ((Stereomastis_aculeata, Polycheles_baccatus, Stereomastis_suhmi), ((Biarctus_sordidus, (Palinurellus_wieneckii, (Jasus_edwardsii, Panulirus_argus))), ((Neoglyphea_inopinata, ((Enoplometopus_occidentalis, (Thaumastochelopsis_sp., (Metanephrops_armatus, (Nephropsis_stewarti, Homarus_americanus)))), (Astacus_astacus, Austropotamobius_torrentium, (Orconectes_virilis, Cambarus_maculatus), (Geocharax_gracilis, Euastacus_bispinosus)))), (((Neaxius_glyptocercus, (Biffarius_arenosus, Callichirus_major)), (Upogebia_affinis, (Jaxea_nocturna, Thalassina_anomala))), (((Lomis_hirta, ((Lithodes_maja, Lithodes_santolla), (Xylocheles_macrops, (Coenobita_compressus, (Calcinus_obscurus, (Pagurus_bernhardus, Pagurus_longicarpus)))))), ((Eumunida_sternomaculata, Munida_quadrispina), ((Aegla_uruguayana, Petrolisthes_armatus), (Emerita_emeritus, (Blepharipoda_occidentalis, Lepidopa_californica))))), (Lauridromia_dehaani, Paromola_japonica, (Raninoides_louisianensis, (Macrophthalmus_setosus, Carcinus_maenas, Hepatus_epheliticus)))))))));</string_value>
          </tree_string>
          <figure_legend>
            <string_value lines="1">A, strict consensus of 12 most parsimonious trees based on morphological partition (TL 254 steps, CI 0.49, RI 0.86). B, strict consensus of 2 most parsimonious trees based on molecular partition under equal weights (TL 3820, CI 0.34, RI 0.48). Bremer support and jackknife  frequencies indicated above and below branches respectively</string_value>
          </figure_legend>
          <figure_number>
            <string_value lines="1">2A</string_value>
          </figure_number>
          <page_number>
            <string_value lines="1">678</string_value>
          </page_number>
          <tree_inference>
            <optimality_criterion name="Maximum Parsimony"/>
            <consensus_type name="Strict"/>
          </tree_inference>
          <topology>
            <outgroup>
              <string_value lines="1">Stenopus hispidus</string_value>
            </outgroup>
          </topology>
        </tree>
        <taxa_data>
          <all_extant/>
        </taxa_data>
        <character_data>
          <character type="morphological" name="Adult morphology"/>
        </character_data>
      </source_tree>
      <source_tree name="Ahyong_O'Meally_2004_2">
        <tree>
          <tree_string>
            <string_value lines="1">(Stenopus_hispidus, ((Polycheles_baccatus, (Stereomastis_aculeata, Stereomastis_suhmi)), ((Biarctus_sordidus, (Palinurellus_wieneckii, (Jasus_edwardsii, Panulirus_argus))), ((Neoglyphea_inopinata, ((Enoplometopus_occidentalis, (Thaumastochelopsis_sp., (Nephropsis_stewarti, (Metanephrops_armatus, Homarus_americanus)))), (((Astacus_astacus, Austropotamobius_torrentium), (Orconectes_virilis, Cambarus_maculatus)), (Geocharax_gracilis, Euastacus_bispinosus)))), (((Neaxius_glyptocercus, (Biffarius_arenosus, Callichirus_major)), (Upogebia_affinis, (Jaxea_nocturna, Thalassina_anomala))), ((((Lomis_hirta, (Aegla_uruguayana, ((Lithodes_maja, Lithodes_santolla), (Pagurus_bernhardus, Pagurus_longicarpus)))), (Blepharipoda_occidentalis, (Emerita_emeritus, Lepidopa_californica))), ((Xylocheles_macrops, (Munida_quadrispina, (Eumunida_sternomaculata, Petrolisthes_armatus))), (Coenobita_compressus, Calcinus_obscurus))), (Lauridromia_dehaani, (Paromola_japonica, (Raninoides_louisianensis, (Macrophthalmus_setosus, Carcinus_maenas, Hepatus_epheliticus))))))))));</string_value>
          </tree_string>
          <figure_legend>
            <string_value lines="1">A, strict consensus of 12 most parsimonious trees based on morphological partition (TL 254 steps, CI 0.49, RI 0.86). B, strict consensus of 2 most parsimonious trees based on molecular partition under equal weights (TL 3820, CI 0.34, RI 0.48). Bremer support and jackknife  frequencies indicated above and below branches respectively</string_value>
          </figure_legend>
          <figure_number>
            <string_value lines="1">2B</string_value>
          </figure_number>
          <page_number>
            <string_value lines="1">678</string_value>
          </page_number>
          <tree_inference>
            <optimality_criterion name="Maximum Parsimony"/>
          </tree_inference>
          <topology>
            <outgroup>
              <string_value lines="1">Stenopus hispidus</string_value>
            </outgroup>
          </topology>
        </tree>
        <taxa_data>
          <all_extant/>
        </taxa_data>
        <character_data>
          <character type="molecular" name="mitochondrially encoded 16S RNA"/>
          <character type="molecular" name="RNA, 18S ribosomal"/>
          <character type="molecular" name="RNA, 28S ribosomal"/>
        </character_data>
      </source_tree>
      <source_tree name="Ahyong_O'Meally_2004_3">
        <tree>
          <tree_string>
            <string_value lines="1">(Stenopus_hispidus, ((Polycheles_baccatus, (Stereomastis_aculeata, Stereomastis_suhmi)), ((Biarctus_sordidus, (Palinurellus_wieneckii, (Jasus_edwardsii, Panulirus_argus))), ((Neoglyphea_inopinata, ((Enoplometopus_occidentalis, (Thaumastochelopsis_sp., (Nephropsis_stewarti, (Metanephrops_armatus, Homarus_americanus)))), (((Astacus_astacus, Austropotamobius_torrentium), (Orconectes_virilis, Cambarus_maculatus)), (Geocharax_gracilis, Euastacus_bispinosus)))), (((Neaxius_glyptocercus, (Biffarius_arenosus, Callichirus_major)), (Upogebia_affinis, (Jaxea_nocturna, Thalassina_anomala))), (((((Lomis_hirta, Aegla_uruguayana), (((Lithodes_maja, Lithodes_santolla), (Pagurus_bernhardus, Pagurus_longicarpus)), (Coenobita_compressus, Calcinus_obscurus))), (Xylocheles_macrops, (Munida_quadrispina, (Eumunida_sternomaculata, Petrolisthes_armatus)))), (Blepharipoda_occidentalis, (Emerita_emeritus, Lepidopa_californica))), (Lauridromia_dehaani, (Paromola_japonica, (Raninoides_louisianensis, (Carcinus_maenas, (Macrophthalmus_setosus, Hepatus_epheliticus)))))))))));</string_value>
          </tree_string>
          <figure_legend>
            <string_value lines="1">Single most parsimonious cladogram of combined data using weighting that minimises incongruence (transition: transversion weights equal, TL 4104, CI 0.34, RI 0.54). Bremer support and jackknife frequencies indicated above and below branches respectively. Character optimisations for labelled nodes given in Table 2.</string_value>
          </figure_legend>
          <figure_number>
            <string_value lines="1">3</string_value>
          </figure_number>
          <page_number>
            <string_value lines="1">679</string_value>
          </page_number>
          <tree_inference>
            <optimality_criterion name="Maximum Parsimony"/>
          </tree_inference>
          <topology>
            <outgroup>
              <string_value lines="1">Stenopus hispidus</string_value>
            </outgroup>
          </topology>
        </tree>
        <taxa_data>
          <all_extant/>
        </taxa_data>
        <character_data>
          <character type="morphological" name="Adult morphology"/>
          <character type="molecular" name="mitochondrially encoded 16S RNA"/>
          <character type="molecular" name="RNA, 18S ribosomal"/>
          <character type="molecular" name="RNA, 28S ribosomal"/>
        </character_data>
      </source_tree>
    </source>
    <source name="Ardalan_etal_2010">
      <bibliographic_information>
        <article>
          <authors>
            <author>
              <surname>
                <string_value lines="1">Ardalan</string_value>
              </surname>
              <other_names>
                <string_value lines="1">Mahnaz</string_value>
              </other_names>
            </author>
            <author>
              <surname>
                <string_value lines="1">Sari</string_value>
              </surname>
              <other_names>
                <string_value lines="1">Alireza</string_value>
              </other_names>
            </author>
            <author>
              <surname>
                <string_value lines="1">Rezvani-Gilkolaei</string_value>
              </surname>
              <other_names>
                <string_value lines="1">Sohrab</string_value>
              </other_names>
            </author>
            <author>
              <surname>
                <string_value lines="1">Pourkazemi</string_value>
              </surname>
              <other_names>
                <string_value lines="1">Mohammad</string_value>
              </other_names>
            </author>
          </authors>
          <title>
            <string_value lines="1">Phylogeny of Iranian Coastal Lobsters Inferred from Mitochondrial DNA Restriction Fragment Length Polymorphism</string_value>
          </title>
          <year>
            <integer_value rank="0">2010</integer_value>
          </year>
          <journal>
            <string_value lines="1">Acta Zoologica Bulgarica</string_value>
          </journal>
          <volume>
            <string_value lines="1">62</string_value>
          </volume>
          <pages>
            <string_value lines="1">331-338</string_value>
          </pages>
          <issue>
            <string_value lines="1">3</string_value>
          </issue>
        </article>
      </bibliographic_information>
      <source_tree name="Ardalan_etal_2010_1">
        <tree>
          <tree_string>
            <string_value lines="1">(Scyllarides_squammosus, (Panulirus_polyphagus, (Thenus_orientalis, (Panulirus_homarus, Panulirus_versicolor))));</string_value>
          </tree_string>
          <figure_legend>
            <string_value lines="1">Two most parsimonious cladograms generated by exhaustive analysis of all molecular characters. Scyllarides squamosus is used as an outgroup. Both cladograms indicate the monophyly of studing species. Panulirus homarus and P. versicolor locate on the most inner clade of both phylogenetic trees. (A) Shows that P. polyphagus is the most similar taxon to the outgroup. (B) Shows that T. orientalis is the outer clade.</string_value>
          </figure_legend>
          <figure_number>
            <string_value lines="1">1A</string_value>
          </figure_number>
          <page_number>
            <string_value lines="1">335</string_value>
          </page_number>
          <tree_inference>
            <optimality_criterion name="Maximum Parsimony"/>
          </tree_inference>
          <topology>
            <outgroup>
              <string_value lines="1">Scyllarides squammosus</string_value>
            </outgroup>
          </topology>
          <weight>
            <real_value rank="0">0.5</real_value>
          </weight>
        </tree>
        <taxa_data>
          <all_extant/>
        </taxa_data>
        <character_data>
          <character type="molecular" name="mitochondrially encoded cytochrome c oxidase I"/>
        </character_data>
        <comment>Tree 1</comment>
      </source_tree>
      <source_tree name="Ardalan_etal_2010_2">
        <tree>
          <tree_string>
            <string_value lines="1">(Scyllarides_squammosus, (Thenus_orientalis, (Panulirus_polyphagus, (Panulirus_homarus, Panulirus_versicolor))));</string_value>
          </tree_string>
          <figure_legend>
            <string_value lines="1">Two most parsimonious cladograms generated by exhaustive analysis of all molecular characters. Scyllarides squamosus is used as an outgroup. Both cladograms indicate the monophyly of studing species. Panulirus homarus and P. versicolor locate on the most inner clade of both phylogenetic trees. (A) Shows that P. polyphagus is the most similar taxon to the outgroup. (B) Shows that T. orientalis is the outer clade.</string_value>
          </figure_legend>
          <figure_number>
            <string_value lines="1">1B</string_value>
          </figure_number>
          <page_number>
            <string_value lines="1">335</string_value>
          </page_number>
          <tree_inference>
            <optimality_criterion name="Maximum Parsimony"/>
          </tree_inference>
          <topology>
            <outgroup>
              <string_value lines="1">Scyllarides squammosus</string_value>
            </outgroup>
          </topology>
          <weight>
            <real_value rank="0">0.5</real_value>
          </weight>
        </tree>
        <taxa_data>
          <all_extant/>
        </taxa_data>
        <character_data>
          <character type="molecular" name="mitochondrially encoded cytochrome c oxidase I"/>
        </character_data>
        <comment>Tree 2</comment>
      </source_tree>
    </source>
    <source name="Bracken_etal_2009">
      <bibliographic_information>
        <article>
          <authors>
            <author>
              <surname>
                <string_value lines="1">Bracken</string_value>
              </surname>
              <other_names>
                <string_value lines="1">Heather D</string_value>
              </other_names>
            </author>
            <author>
              <surname>
                <string_value lines="1">Toon</string_value>
              </surname>
              <other_names>
                <string_value lines="1">Alicia</string_value>
              </other_names>
            </author>
            <author>
              <surname>
                <string_value lines="1">Felder</string_value>
              </surname>
              <other_names>
                <string_value lines="1">Darryl L</string_value>
              </other_names>
            </author>
            <author>
              <surname>
                <string_value lines="1">Martin</string_value>
              </surname>
              <other_names>
                <string_value lines="1">Joel W</string_value>
              </other_names>
            </author>
            <author>
              <surname>
                <string_value lines="1">Finley</string_value>
              </surname>
              <other_names>
                <string_value lines="1">Maegan</string_value>
              </other_names>
            </author>
            <author>
              <surname>
                <string_value lines="1">Rasmussen</string_value>
              </surname>
              <other_names>
                <string_value lines="1">Jennifer</string_value>
              </other_names>
            </author>
            <author>
              <surname>
                <string_value lines="1">Palero</string_value>
              </surname>
              <other_names>
                <string_value lines="1">Ferran</string_value>
              </other_names>
            </author>
            <author>
              <surname>
                <string_value lines="1">Crandall</string_value>
              </surname>
              <other_names>
                <string_value lines="1">Keith</string_value>
              </other_names>
            </author>
          </authors>
          <title>
            <string_value lines="1">The Decapod Tree of Life: Compiling the Data and Moving toward a Consensus of Decapod Evolution</string_value>
          </title>
          <year>
            <integer_value rank="0">2009</integer_value>
          </year>
          <journal>
            <string_value lines="1">Arthropod Systematics and Phylogeny</string_value>
          </journal>
          <volume>
            <string_value lines="1">67</string_value>
          </volume>
          <pages>
            <string_value lines="1">99-116</string_value>
          </pages>
          <issue>
            <string_value lines="1">1</string_value>
          </issue>
        </article>
      </bibliographic_information>
      <source_tree name="Bracken_etal_2009_1">
        <tree>
          <tree_string>
            <string_value lines="1">(((((((((Callichirus_major, (Lepidophthalmus_louisianensis, (Sergio_guassutinga, Biffarius_arenosus))), (Ctenocheles_balssi, (Meticonaxius_soelae, Callianidea_typa))), (Neaxius_acanthus, (Calocarides_chani, ((Eiconaxius_indica, Calaxius_manningi), (Calastacus_crosnieri, Lophaxius_sagamiensis))))), ((((Galacantha_rostrata, (Pertrolisthes_armatus, Munida_gregaria)), (Pomatocheles_jeffreysii, (Lithodes_santolla, (Calcinus_obscurus, Coenobita_compressus)))), (((Kiwa_hirsuta, (Aegla_papudo, (Aegla_abtao, Aegla_alacalufi))), (Lomis_hirta, (Uroptychus_parvulus, Eumunida_funambulus))), (Blepharipoda_occidentalis, (Lepidopa_californica, Emerita_brasiliensis)))), ((((Neoglyphea_inopinata, ((Palinustus_waguensis, (((Palinurellus_wieneckii, (Jasus_edwardsii, (Projasus_parkeri, Sagmariasus_verreauxi))), (Justitia_longimana, Linuparus_trigonus)), (Palibythus_magnificus, (Puerulus_angulatus, (Panulirus_regius, (Palinurus_elephas, (Palinurus_barbarae, Palinurus_mauritanicus))))))), (Thenus_unimaculatus, (Scyllarus_caparti, (Scyllarus_arctus, (Parribacus_antarcticus, Scyllarides_herklotsii)))))), (Paromola_japonica, (Cosmonotus_grayii, ((Cancer_pagurus, ((Hepatus_epheliticus, (Ethusa_sp., (Chorilia_longipes, Maja_squinado))), ((Cycloes_granulosa, (Calappa_gallus, (Carcinus_maenas, Necora_puber))), (Pycnoplax_suruguensis, (Geothelphusa_sp., (Macrophthalmus_setosus, (Pachygrapsus_marmoratus, Cyclograpsus_cinereus))))))), (Ebalia_tuberculosa, Praebebalia_longidactyla))))), (((((Parastacus_defossus, Parastacus_varicosus), (Virilastacus_araucanius, Samastacus_spinifrons)), (Astacoides_betsileoensis, (Paranephrops_planifrons, ((Ombrastacoides_huonensis, (Astacopsis_gouldi, (Euastacus_robertsi, (Euastacus_eungella, Euastacus_spinichelatus)))), (Gramastacus_insolitus, (Cherax_glaber, Cherax_cuspidatus)))))), ((Orconectes_virilis, ((Barbicambarus_cornutus, Cambarus_maculatus), (Cambarellus_shufeldtii, Procambarus_clarkii))), (Cambaroides_japonicus, (Pacifastacus_leniusculus, Astacus_astacus)))), (Thaumastochelopsis_sp., (Acanthacaris_caeca, (Nephropsis_aculeata, (Homarus_gammarus, (Homarus_americanus, Nephrops_norvegicus))))))), (Polycheles_typhlops, (Stereomastis_aculeata, Stereomastis_suhmi))))), ((Upogebia_affinis, Austinogebia_narutensis), (Thalassina_anomala, (Laomedia_astacina, Jaxea_nocturna)))), (Microprosthema_inornatum, Stenopus_hispidus)), (Discias_sp., ((Nikoides_danae, (((Crangon_crangon, (Eualus_gaimardii, Hippolyte_bifidirostris)), ((Anchistioides_antiguensis, ((Creaseria_morleyi, (Cryphiops_caementarius, (Macrobrachium_potiuna, Macrobrachium_sp.))), (Coutierella_tonkinensis, (Palaemonetes_paludosus, Palaemon_elegans)))), (Metabetaeus_sp., Betaeus_harrimani))), (Lysmata_wurdemanni, Lysmata_debelius))), (Typhlatya_pearsei, Atyoida_bisulcata)))), (Farfantepenaeus_duorarum, (Penaeus_semisulcatus, Penaeus_sp.))), ((Lysiosquillina_maculata, (Kempella_mikado, Squilla_empusa)), (Nematoscelis_sp., Euphausia_eximia)));</string_value>
          </tree_string>
          <figure_legend>
            <string_value lines="1">Species Tree (2) and family tree (3): Bayesian (BAY) phylograms for the order Decapoda (n = 131) and selected outgroup taxa (n = 5) based on a 16S (mtDNA), 18S (nDNA), 28S (nDNA) and H3 (nDNA) concatenated dataset. As compared to Fig. 2, in Fig. 3 branches are collapsed to show decapod families (n = 58). ML bootstrap values and BAY posterior probabilities are noted above or below the branches (ML/BAY), all represented as percentages (% sign omitted). Values &lt; 50% are not shown. Vertical colored bars indicate major infraorders  superfamilies within Decapoda. I = Gebiidea; II = Axiidea; P = Pleocyemata; R = Reptantia.</string_value>
          </figure_legend>
          <figure_number>
            <string_value lines="1">2</string_value>
          </figure_number>
          <page_number>
            <string_value lines="1">108</string_value>
          </page_number>
          <tree_inference>
            <optimality_criterion name="Bayesian"/>
          </tree_inference>
          <topology>
            <outgroup>
              <string_value lines="1">Euphausia eximia
Nematoscelis sp.
Lysiosquillina maculata
Kempina mikado
Squilla empusa</string_value>
            </outgroup>
          </topology>
        </tree>
        <taxa_data>
          <all_extant/>
        </taxa_data>
        <character_data>
          <character type="molecular" name="mitochondrially encoded 16S RNA"/>
          <character type="molecular" name="RNA, 18S ribosomal"/>
          <character type="molecular" name="RNA, 28S ribosomal"/>
          <character type="molecular" name="H3 Histone"/>
        </character_data>
      </source_tree>
    </source>
    <source name="Brasher_etal_1992">
      <bibliographic_information>
        <article>
          <authors>
            <author>
              <surname>
                <string_value lines="1">Brasher</string_value>
              </surname>
              <other_names>
                <string_value lines="1">D. J.</string_value>
              </other_names>
            </author>
            <author>
              <surname>
                <string_value lines="1">Ovenden</string_value>
              </surname>
              <other_names>
                <string_value lines="1">J. R.</string_value>
              </other_names>
            </author>
            <author>
              <surname>
                <string_value lines="1">White</string_value>
              </surname>
              <other_names>
                <string_value lines="1">R. W. G.</string_value>
              </other_names>
            </author>
          </authors>
          <title>
            <string_value lines="1">Mitochondrial-dna Variation and Phylogenetic-relationships of Jasus Spp (decapoda, Palinuridae)</string_value>
          </title>
          <year>
            <integer_value rank="0">1992</integer_value>
          </year>
          <journal>
            <string_value lines="1">Journal of Zoology</string_value>
          </journal>
          <volume>
            <string_value lines="1">227</string_value>
          </volume>
          <pages>
            <string_value lines="1">1-16</string_value>
          </pages>
        </article>
      </bibliographic_information>
      <source_tree name="Brasher_etal_1992_1">
        <tree>
          <tree_string>
            <string_value lines="1">(Sagmariasus_verreauxi, (Jasus_tristani, (Jasus_lalandii, Jasus_edwardsii)));</string_value>
          </tree_string>
          <figure_legend>
            <string_value lines="1">Rooted consensus tree produced from cladistic analysis of mtDNA restriction site data. Character state changes for species synapomorphies (see text) are placed along the branches; however, branch lengths are not proportional to the number of changes between taxonomic units. Shaded and unshaded bars represent homoplasious and non homoplasious changes, respectively. Values at each node represent the number of times the group defined by that node occurred in 100 parsimonious 122 step trees. Haplotypes shared by J. novaehollandiae (n) and J. edwardsii (e) are denoted.</string_value>
          </figure_legend>
          <figure_number>
            <string_value lines="1">2</string_value>
          </figure_number>
          <page_number>
            <string_value lines="1">7</string_value>
          </page_number>
          <tree_inference>
            <optimality_criterion name="Maximum Likelihood"/>
          </tree_inference>
          <topology>
            <outgroup>
              <string_value lines="1">Jasus verreauxi</string_value>
            </outgroup>
          </topology>
        </tree>
        <taxa_data>
          <all_extant/>
        </taxa_data>
        <character_data>
          <character type="molecular" name="mtDNA"/>
        </character_data>
      </source_tree>
    </source>
    <source name="Burton_Davie_2007">
      <bibliographic_information>
        <article>
          <authors>
            <author>
              <surname>
                <string_value lines="1">Burton</string_value>
              </surname>
              <other_names>
                <string_value lines="1">T E</string_value>
              </other_names>
            </author>
            <author>
              <surname>
                <string_value lines="1">Davie</string_value>
              </surname>
              <other_names>
                <string_value lines="1">P J F</string_value>
              </other_names>
            </author>
          </authors>
          <title>
            <string_value lines="1">A revision of the shovel-nosed lobsters of the genus Thenus (Crustacea: Decapoda: Scyllaridae), with descriptions of three new species</string_value>
          </title>
          <year>
            <integer_value rank="0">2007</integer_value>
          </year>
          <journal>
            <string_value lines="1">Zootaxa</string_value>
          </journal>
          <volume>
            <string_value lines="1">1429</string_value>
          </volume>
          <pages>
            <string_value lines="1">1-38</string_value>
          </pages>
        </article>
      </bibliographic_information>
      <source_tree name="Burton_Davie_2007_1">
        <tree>
          <tree_string>
            <string_value lines="1">(Ibacus_alticrenatus, Ibacus_peronii, (Thenus_unimaculatus, ((Thenus_orientalis, Thenus_australiensis), (Thenus_indicus, Thenus_parindicus))));</string_value>
          </tree_string>
          <figure_legend>
            <string_value lines="1">Single most parsimonius tree (length = 84, CI = 0.821, RI = 0.732) resulting from heuristic search of condensed and filtered electrophoretic data (Table 4) for all geographic populations of Thenus spp. and two outgroups (GROUP V).</string_value>
          </figure_legend>
          <figure_number>
            <string_value lines="1">2</string_value>
          </figure_number>
          <page_number>
            <string_value lines="1">7</string_value>
          </page_number>
          <tree_inference>
            <optimality_criterion name="Maximum Parsimony"/>
          </tree_inference>
          <topology>
            <outgroup>
              <string_value lines="1">Ibacus alticrenatus
Ibacus peronii</string_value>
            </outgroup>
          </topology>
          <weight>
            <real_value rank="0">0.5</real_value>
          </weight>
        </tree>
        <taxa_data>
          <all_extant/>
        </taxa_data>
        <character_data>
          <character type="molecular" name="enzymes"/>
        </character_data>
        <comment>Tree 1</comment>
      </source_tree>
      <source_tree name="Burton_Davie_2007_2">
        <tree>
          <tree_string>
            <string_value lines="1">(Ibacus_alticrenatus, Ibacus_peronii, (Thenus_orientalis, (Thenus_australiensis, (Thenus_unimaculatus, (Thenus_indicus, Thenus_parindicus)))));</string_value>
            <comment>Tree 2 of 2

Abstract: The shovel-nosed lobster genus Thenus Leach, 1815, long considered to contain only Thenus orientalis (Lund, 1793), is revised and five species recognised. Thenus indicus Leach, 1815, which had been relegated to the synonymy of T. orientalis, is reinstated and a lectotype designated. Three new species T. australiensis, T. unimaculatus and T. parindicus are diagnosed. Specimens of Thenus were collected from various locations throughout the Indo-West Pacific Oceans. Samples were analysed using a concordance approach involving three techniques: morphometrics/morphology, starch gel isozyme electrophoresis, and mitochondrial DNA sequencing of 16S and COI genes. All three investigations supported the recognition of five species. Despite significant genetic divergence, several sympatric species are morphologically similar and identification can be difficult; a key using a combination of live colour patterns and morphometric ratios is presented as an aid to species discrimination.</comment>
          </tree_string>
          <figure_legend>
            <string_value lines="1">Single most parsimonious tree (length = 59, CI = 0.966, RI = 0.846) resulting from branch and bound search of isozyme electrophoretic data from a selected population representing each of the five groups of Thenus. All internal nodes within Thenus received 99% bootstrap  support. Two Ibacus species were used as outgroups. The two closest species, T. indicus and T. parindicus, are separated by three fixed differences in muscle tissue</string_value>
          </figure_legend>
          <figure_number>
            <string_value lines="1">3</string_value>
          </figure_number>
          <page_number>
            <string_value lines="1">7</string_value>
          </page_number>
          <tree_inference>
            <optimality_criterion name="Maximum Parsimony"/>
          </tree_inference>
          <topology>
            <outgroup>
              <string_value lines="1">Ibacus alticrenatus
Ibacus peronii</string_value>
            </outgroup>
          </topology>
          <weight>
            <real_value rank="0">0.5</real_value>
          </weight>
        </tree>
        <taxa_data>
          <all_extant/>
        </taxa_data>
        <character_data>
          <character type="molecular" name="enzymes"/>
        </character_data>
        <comment>Tree 2</comment>
      </source_tree>
      <source_tree name="Burton_Davie_2007_3">
        <tree>
          <tree_string>
            <string_value lines="1">(Ibacus_alticrenatus, ((Thenus_australiensis, (Thenus_orientalis, Thenus_unimaculatus)), (Thenus_indicus, Thenus_parindicus)));</string_value>
          </tree_string>
          <figure_legend>
            <string_value lines="1">COI phylogeny of Thenus spp. based on heuristic search of 408 base pairs (length = 211, CI = 0.744; RI = 0.921). Numbers on internal nodes indicate bootstrap support. Specimens sequenced in one direction only are signified
by *.</string_value>
          </figure_legend>
          <figure_number>
            <string_value lines="1">4</string_value>
          </figure_number>
          <page_number>
            <string_value lines="1">10</string_value>
          </page_number>
          <tree_inference>
            <optimality_criterion name="Maximum Parsimony"/>
          </tree_inference>
          <topology>
            <outgroup>
              <string_value lines="1">Ibacus alticrenatus</string_value>
            </outgroup>
          </topology>
        </tree>
        <taxa_data>
          <all_extant/>
        </taxa_data>
        <character_data>
          <character type="molecular" name="mitochondrially encoded cytochrome c oxidase I"/>
        </character_data>
        <comment>Tree 3</comment>
      </source_tree>
    </source>
    <source name="Cannas_etal_2006">
      <bibliographic_information>
        <article>
          <authors>
            <author>
              <surname>
                <string_value lines="1">Cannas</string_value>
              </surname>
              <other_names>
                <string_value lines="1">R</string_value>
              </other_names>
            </author>
            <author>
              <surname>
                <string_value lines="1">Cau</string_value>
              </surname>
              <other_names>
                <string_value lines="1">A</string_value>
              </other_names>
            </author>
            <author>
              <surname>
                <string_value lines="1">Deiana</string_value>
              </surname>
              <other_names>
                <string_value lines="1">A M</string_value>
              </other_names>
            </author>
            <author>
              <surname>
                <string_value lines="1">Salvadori</string_value>
              </surname>
              <other_names>
                <string_value lines="1">S</string_value>
              </other_names>
            </author>
            <author>
              <surname>
                <string_value lines="1">Tagliavini</string_value>
              </surname>
              <other_names>
                <string_value lines="1">J</string_value>
              </other_names>
            </author>
          </authors>
          <title>
            <string_value lines="1">Discrimination between the Mediterranean spiny lobsters Palinurus elephas and P. mauritanicus (Crustacea: Decapoda) by mitochondrial sequence analysis</string_value>
          </title>
          <year>
            <integer_value rank="0">2006</integer_value>
          </year>
          <journal>
            <string_value lines="1">Hydrobiologia</string_value>
          </journal>
          <volume>
            <string_value lines="1">557</string_value>
          </volume>
          <pages>
            <string_value lines="1">1-4</string_value>
          </pages>
          <doi>
            <string_value lines="1">10.1007/s10750-005-9301-x</string_value>
          </doi>
        </article>
      </bibliographic_information>
      <source_tree name="Cannas_etal_2006_1">
        <tree>
          <tree_string>
            <string_value lines="1">(Pagurus_longicarpus, ((((Panulirus_polyphagus, (Panulirus_stimpsoni, Panulirus_versicolor), (Panulirus_regius, (Panulirus_gracilis, Panulirus_inflatus, Panulirus_ornatus, Panulirus_homarus))), (Panulirus_argus, Panulirus_guttatus, (Panulirus_japonicus, (Panulirus_pascuensis, (Panulirus_cygnus, Panulirus_longipes))), (Panulirus_echinatus, Panulirus_penicillatus))), (Sagmariasus_verreauxi, ((Jasus_frontalis, Jasus_lalandii), (Jasus_caveorum, (Jasus_tristani, Jasus_paulensis))))), (Palinurus_mauritanicus, Palinurus_elephas)));</string_value>
          </tree_string>
          <figure_legend>
            <string_value lines="1">Neighbour joining consensus tree based on COI partial sequences for the three genera of spiny lobsters: Palinurus, Panulirus and Jasus. NJ bootstrap values, in bold, are indicated only for nodes &gt;70%. The same branching pattern was obtained with MP and ML quartet puzzling (QP). In circles at the principal nodes, the bootstrap support for NJ (bold, 1000 replicates) and MP (underlined, 100 replicates), as well as the ML QP support values (italic) are given.</string_value>
          </figure_legend>
          <figure_number>
            <string_value lines="1">1</string_value>
          </figure_number>
          <page_number>
            <string_value lines="1">3</string_value>
          </page_number>
          <tree_inference>
            <optimality_criterion name="Neighbour Joining"/>
          </tree_inference>
          <topology>
            <outgroup>
              <string_value lines="1">Pagurus longicarpus</string_value>
            </outgroup>
          </topology>
        </tree>
        <taxa_data>
          <all_extant/>
        </taxa_data>
        <character_data>
          <character type="molecular" name="mitochondrially encoded cytochrome c oxidase I"/>
        </character_data>
      </source_tree>
    </source>
    <source name="Dixon_etal_2003">
      <bibliographic_information>
        <article>
          <authors>
            <author>
              <surname>
                <string_value lines="1">Dixon</string_value>
              </surname>
              <other_names>
                <string_value lines="1">Christopher</string_value>
              </other_names>
            </author>
            <author>
              <surname>
                <string_value lines="1">Ahyong</string_value>
              </surname>
              <other_names>
                <string_value lines="1">Shane T</string_value>
              </other_names>
            </author>
            <author>
              <surname>
                <string_value lines="1">Schram</string_value>
              </surname>
              <other_names>
                <string_value lines="1">Frederick R</string_value>
              </other_names>
            </author>
          </authors>
          <title>
            <string_value lines="1">A new hypothesis of decapod phylogeny</string_value>
          </title>
          <year>
            <integer_value rank="0">2003</integer_value>
          </year>
          <journal>
            <string_value lines="1">Crustaceana</string_value>
          </journal>
          <volume>
            <string_value lines="1">76</string_value>
          </volume>
          <pages>
            <string_value lines="1">935-975</string_value>
          </pages>
          <issue>
            <string_value lines="1">8</string_value>
          </issue>
        </article>
      </bibliographic_information>
      <source_tree name="Dixon_etal_2003_1">
        <tree>
          <tree_string>
            <string_value lines="1">(Euphausia_superba, ((Metapenaeus_monoceros, Sicyonia_lancifer), (((Atyoida_pilipes, (Thalassocaris_crinita, (Leander_tenuicornis, Macrobrachium_lar))), (Procaris_ascensionis, (Crangon_crangon, Alpheus_cylindricus))), (Stenopus_hispidus, ((Polycheles_typhlops, Stereomastis_galil), ((Neoglyphea_inopinata, (Thaumastocheles_dochmiodon, ((Enoplometopus_occidentalis, Nephropsis_stewarti, Homarus_gammarus), ((Astacus_astacus, Austropotamobius_pallipes, Cambarus_bartonii, Cambaroides_japonicus), (Astacoides_madagascariensis, Cherax_lorentzi))))), ((Jaxea_nocturna, ((Thalassina_anomala, (Calocaris_macandreae, Eiconaxius_acutifrons)), ((Callianidea_typa, (Gilvossius_setimanus, Callianassa_tyrrhena)), (Upogebia_pusilla, Upogebia_deltaura)))), ((Palinurellus_gundlachi, ((Palinurus_elephas, Panulirus_guttatus), (Scyllarus_arctus, Thenus_orientalis))), ((Aegla_sp., Hapalogaster_dentata, Lithodes_santolla, ((Pisidia_longicornis, (Galathea_squamifera, Agononida_incerta)), (Hippa_pacifica, Emerita_portoricensis)), (Lomis_hirta, (Pylocheles_sp., (Parapagurus_alaminos, (Calcinus_tibicen, (Coenobita_brevimanus, Pagurus_bernhardus)))))), (Raninoides_bouvieri, (Latreillia_elegans, (Homola_barbata, Lauridromia_dehaani), (Maja_squinado, (Carcinus_maenas, (Chiromantes_haematocheir, Ocypode_sp.))))))))))))));</string_value>
          </tree_string>
          <figure_legend>
            <string_value lines="1">Majority rule consensus of 96 equally most parsimonious trees (length D 382) from the unordered analysis.</string_value>
          </figure_legend>
          <figure_number>
            <string_value lines="1">5</string_value>
          </figure_number>
          <page_number>
            <string_value lines="1">955</string_value>
          </page_number>
          <comment>Tree 1</comment>
          <tree_inference>
            <optimality_criterion name="Maximum Parsimony"/>
            <parameters_used>
              <string_value lines="1">Unordered analysis</string_value>
            </parameters_used>
            <consensus_type name="Majority Rules 50%"/>
          </tree_inference>
          <topology>
            <outgroup>
              <string_value lines="1">Euphausia superba</string_value>
            </outgroup>
          </topology>
          <weight>
            <real_value rank="0">0.5</real_value>
          </weight>
        </tree>
        <taxa_data>
          <all_extant/>
        </taxa_data>
        <character_data>
          <character type="morphological" name="Adult morphology"/>
        </character_data>
      </source_tree>
      <source_tree name="Dixon_etal_2003_2">
        <tree>
          <tree_string>
            <string_value lines="1">(Euphausia_superba, ((Metapenaeus_monoceros, Sicyonia_lancifer), (Stenopus_hispidus, (Atyoida_pilipes, (Thalassocaris_crinita, (Leander_tenuicornis, Macrobrachium_lar))), (Procaris_ascensionis, (Crangon_crangon, Alpheus_cylindricus)), ((Polycheles_typhlops, Stereomastis_galil), ((Thaumastocheles_dochmiodon, ((Enoplometopus_occidentalis, (Nephropsis_stewarti, Homarus_gammarus)), (Astacus_astacus, Austropotamobius_pallipes, Cambarus_bartonii, Cambaroides_japonicus, (Astacoides_madagascariensis, Cherax_lorentzi)))), (Neoglyphea_inopinata, ((Jaxea_nocturna, ((Thalassina_anomala, (Calocaris_macandreae, Eiconaxius_acutifrons)), ((Callianidea_typa, (Gilvossius_setimanus, Callianassa_tyrrhena)), (Upogebia_pusilla, Upogebia_deltaura)))), ((Palinurellus_gundlachi, ((Palinurus_elephas, Panulirus_guttatus), (Scyllarus_arctus, Thenus_orientalis))), ((Aegla_sp., (((Pisidia_longicornis, (Galathea_squamifera, Agononida_incerta)), ((Hippa_pacifica, Emerita_portoricensis), (Hapalogaster_dentata, Lithodes_santolla))), (Lomis_hirta, (Pylocheles_sp., (Parapagurus_alaminos, (Calcinus_tibicen, (Coenobita_brevimanus, Pagurus_bernhardus))))))), (Raninoides_bouvieri, (Latreillia_elegans, (Homola_barbata, Lauridromia_dehaani), (Maja_squinado, (Carcinus_maenas, (Chiromantes_haematocheir, Ocypode_sp.))))))))))))));</string_value>
          </tree_string>
          <figure_legend>
            <string_value lines="1">Majority rule consensus of 1248 equally most parsimonious trees (length = 431) from the  ordered analysis (see text for details). This differs from the unordered analysis (fig. 5) chiefly by the uncertainty among natant groups, the resolution within Anomala, and the uncertainty of the position of Neoglyphea inopinata Forest &amp; De Saint Laurent, 1975.</string_value>
          </figure_legend>
          <figure_number>
            <string_value lines="1">6</string_value>
          </figure_number>
          <page_number>
            <string_value lines="1">956</string_value>
          </page_number>
          <tree_inference>
            <optimality_criterion name="Maximum Parsimony"/>
            <parameters_used>
              <string_value lines="1">Ordered analysis</string_value>
            </parameters_used>
            <consensus_type name="Majority Rules 50%"/>
          </tree_inference>
          <topology>
            <outgroup>
              <string_value lines="1">Euphausia superba</string_value>
            </outgroup>
          </topology>
          <weight>
            <real_value rank="0">0.5</real_value>
          </weight>
        </tree>
        <taxa_data>
          <all_extant/>
        </taxa_data>
        <character_data>
          <character type="morphological" name="Adult morphology"/>
        </character_data>
        <comment>Tree 2</comment>
      </source_tree>
    </source>
    <source name="Froufe_etal_2011">
      <bibliographic_information>
        <article>
          <authors>
            <author>
              <surname>
                <string_value lines="1">Froufe</string_value>
              </surname>
              <other_names>
                <string_value lines="1">Elsa</string_value>
              </other_names>
            </author>
            <author>
              <surname>
                <string_value lines="1">Cabezas</string_value>
              </surname>
              <other_names>
                <string_value lines="1">Patricia</string_value>
              </other_names>
            </author>
            <author>
              <surname>
                <string_value lines="1">Alexandrino</string_value>
              </surname>
              <other_names>
                <string_value lines="1">Paulo</string_value>
              </other_names>
            </author>
            <author>
              <surname>
                <string_value lines="1">Perez-losada</string_value>
              </surname>
              <other_names>
                <string_value lines="1">Marcos</string_value>
              </other_names>
            </author>
          </authors>
          <title>
            <string_value lines="1">Comparative phylogeography of three achelate lobster species from Macaronesia (northeast Atlantic).</string_value>
          </title>
          <year>
            <integer_value rank="0">2011</integer_value>
          </year>
          <journal>
            <string_value lines="1">Crustacean Issues</string_value>
          </journal>
          <volume>
            <string_value lines="1">19</string_value>
          </volume>
          <pages>
            <string_value lines="1">157-173</string_value>
          </pages>
        </article>
      </bibliographic_information>
      <source_tree name="Froufe_etal_2011_1">
        <tree>
          <tree_string>
            <string_value lines="1">(Panulirus_regius, (Panulirus_inflatus, Panulirus_homarus));</string_value>
          </tree_string>
          <figure_legend>
            <string_value lines="1">Panulirus regius maximum likelihood tree. Bootstrap proportions (if  70%) and posterior probabilities (if  0.95) are shown below and above nodes, respectively. Dashed tree branches are not represented to scale. See Table 1 and Fig. 1 for details.</string_value>
          </figure_legend>
          <figure_number>
            <string_value lines="1">5</string_value>
          </figure_number>
          <page_number>
            <string_value lines="1">11</string_value>
          </page_number>
          <tree_inference>
            <optimality_criterion name="UPGMA"/>
          </tree_inference>
          <topology>
            <outgroup>
              <string_value lines="1">NA</string_value>
            </outgroup>
          </topology>
        </tree>
        <taxa_data>
          <all_extant/>
        </taxa_data>
        <character_data>
          <character type="molecular" name="mitochondrially encoded cytochrome c oxidase I"/>
        </character_data>
      </source_tree>
    </source>
    <source name="Groeneveld_etal_2007">
      <bibliographic_information>
        <article>
          <authors>
            <author>
              <surname>
                <string_value lines="1">Groeneveld</string_value>
              </surname>
              <other_names>
                <string_value lines="1">Johan C</string_value>
              </other_names>
            </author>
            <author>
              <surname>
                <string_value lines="1">Gopal</string_value>
              </surname>
              <other_names>
                <string_value lines="1">Keshni</string_value>
              </other_names>
            </author>
            <author>
              <surname>
                <string_value lines="1">George</string_value>
              </surname>
              <other_names>
                <string_value lines="1">Ray W</string_value>
              </other_names>
            </author>
            <author>
              <surname>
                <string_value lines="1">Matthee</string_value>
              </surname>
              <other_names>
                <string_value lines="1">Conrad A</string_value>
              </other_names>
            </author>
          </authors>
          <title>
            <string_value lines="1">Molecular phylogeny of the spiny lobster genus Palinurus (Decapoda: Palinuridae) with hypotheses on speciation in the NE Atlantic/Mediterranean and SW Indian Ocean</string_value>
          </title>
          <year>
            <integer_value rank="0">2007</integer_value>
          </year>
          <journal>
            <string_value lines="1">Molecular Phylogenetics and Evolution</string_value>
          </journal>
          <volume>
            <string_value lines="1">45</string_value>
          </volume>
          <pages>
            <string_value lines="1">102-110</string_value>
          </pages>
        </article>
      </bibliographic_information>
      <source_tree name="Groeneveld_etal_2007_1">
        <tree>
          <tree_string>
            <string_value lines="1">(Projasus_parkeri, (Palinustus_unicornutus, (Palinurus_elephas, (Palinurus_mauritanicus, (Palinurus_gilchristi, (Palinurus_charlestoni, (Palinurus_delagoae, Palinurus_barbarae)))))));</string_value>
          </tree_string>
          <figure_legend>
            <string_value lines="1">The phylogenetic placement of the six Palinurus species based on parsimony analysis, and maximum likelihood and Bayesian analysis rooted at P. elephas. Bootstrap support and posterior probability values of nodes indicating associations among species are shown.</string_value>
          </figure_legend>
          <figure_number>
            <string_value lines="1">2</string_value>
          </figure_number>
          <page_number>
            <string_value lines="1">107</string_value>
          </page_number>
          <tree_inference>
            <optimality_criterion name="Maximum Likelihood"/>
            <optimality_criterion name="Bayesian"/>
            <optimality_criterion name="Maximum Parsimony"/>
          </tree_inference>
          <topology>
            <outgroup>
              <string_value lines="1">Projasus parkeri
Palinustus unicornatus</string_value>
            </outgroup>
          </topology>
        </tree>
        <taxa_data>
          <all_extant/>
        </taxa_data>
        <character_data>
          <character type="molecular" name="mitochondrially encoded 16S RNA"/>
          <character type="molecular" name="mitochondrially encoded cytochrome c oxidase I"/>
        </character_data>
      </source_tree>
    </source>
    <source name="Iamsuwansuk_etal_2012">
      <bibliographic_information>
        <article>
          <authors>
            <author>
              <surname>
                <string_value lines="1">Iamsuwansuk</string_value>
              </surname>
              <other_names>
                <string_value lines="1">Apinan</string_value>
              </other_names>
            </author>
            <author>
              <surname>
                <string_value lines="1">Denduangboripant</string_value>
              </surname>
              <other_names>
                <string_value lines="1">Jessada</string_value>
              </other_names>
            </author>
            <author>
              <surname>
                <string_value lines="1">Davie</string_value>
              </surname>
              <other_names>
                <string_value lines="1">Peter J F</string_value>
              </other_names>
            </author>
          </authors>
          <title>
            <string_value lines="1">Molecular and Morphological Investigations of Shovel-Nosed Lobsters Thenus spp. (Crustacea: Decapoda: Scyllaridae) in Thailand</string_value>
          </title>
          <year>
            <integer_value rank="0">2012</integer_value>
          </year>
          <journal>
            <string_value lines="1">Zoological Studies</string_value>
          </journal>
          <volume>
            <string_value lines="1">51</string_value>
          </volume>
          <pages>
            <string_value lines="1">108-117</string_value>
          </pages>
          <issue>
            <string_value lines="1">1</string_value>
          </issue>
        </article>
      </bibliographic_information>
      <source_tree name="Iamsuwansuk_etal_2012_1">
        <tree>
          <tree_string>
            <string_value lines="1">(Ibacus_peronii, (Thenus_australiensis, (Thenus_orientalis, Thenus_unimaculatus)), (Thenus_indicus, Thenus_parindicus));</string_value>
          </tree_string>
          <figure_legend>
            <string_value lines="1">Semi-strict consensus tree of the 32 most-parsimonious trees based on cytochrome oxidase subunit 1 (COI) sequences of Thenus spp. Numbers above the branches indicate percentages of nodes recovered in the most parsimonious trees. Numbers below the branches show bootstrap support based on 1000 pseudoreplicates.</string_value>
          </figure_legend>
          <figure_number>
            <string_value lines="1">5</string_value>
          </figure_number>
          <page_number>
            <string_value lines="1">115</string_value>
          </page_number>
          <tree_inference>
            <optimality_criterion name="Maximum Parsimony"/>
            <consensus_type name="Semi_strict"/>
          </tree_inference>
          <topology>
            <outgroup>
              <string_value lines="1">Ibacus peronii
Thenus australiensis</string_value>
            </outgroup>
          </topology>
        </tree>
        <taxa_data>
          <all_extant/>
        </taxa_data>
        <character_data>
          <character type="molecular" name="mitochondrially encoded cytochrome c oxidase I"/>
        </character_data>
      </source_tree>
    </source>
    <source name="Karasawa_etal_2013">
      <bibliographic_information>
        <article>
          <authors>
            <author>
              <surname>
                <string_value lines="1">Karasawa</string_value>
              </surname>
              <other_names>
                <string_value lines="1">Hiroaki</string_value>
              </other_names>
            </author>
            <author>
              <surname>
                <string_value lines="1">Schweitzer</string_value>
              </surname>
              <other_names>
                <string_value lines="1">C E</string_value>
              </other_names>
            </author>
            <author>
              <surname>
                <string_value lines="1">Feldmann</string_value>
              </surname>
              <other_names>
                <string_value lines="1">R M</string_value>
              </other_names>
            </author>
          </authors>
          <title>
            <string_value lines="1">Phylogeny and systematics of extant and extinct lobsters.</string_value>
          </title>
          <year>
            <integer_value rank="0">2013</integer_value>
          </year>
          <journal>
            <string_value lines="1">Journal of Crustacean Biology</string_value>
          </journal>
          <volume>
            <string_value lines="1">33</string_value>
          </volume>
          <number>
            <string_value lines="1">1</string_value>
          </number>
          <pages>
            <string_value lines="1">78-123</string_value>
          </pages>
        </article>
      </bibliographic_information>
      <source_tree name="Karasawa_etal_2013_1">
        <tree>
          <tree_string>
            <string_value lines="1">(Stenopus_hispidus, (Palaeopalaemon_newberryi, ((Polycheles_typhlops, Tetrachela_raiblana, (Eryon_antiquus, Coleia_uzume)), (Eryon_arctiformis, Palaeopentacheles_roettenbacheri)), (((Palibythus_magnificus, (Palinurus_elephas, Panulirus_japonicus)), (Cancrinos_claviger, (Ibacus_ciliatus, Scyllarus_arctus))), (((((Pemphix_sueuree, Sinopemphix_guizhouensis), (((Pustulina_minuta, Pustulina_suevica), (Palaeastacus_fuciformis, Palaeastacus_sussexiensis)), ((Galicia_marianae, Galicia_veltheimi), (Enoploclytia_leachii, (Eryma_bedeltum, Eryma_modesiforme))))), (Platychela_trauthi, ((Clytiopsis_argentoratensis, Clytiopsis_audax), (Chimaerastacus_pacifluvialis, (((Litogaster_obtusa, Litogaster_ornata, Litogaster_turnbullensis), ((Pseudoglyphaea_ancylochelis, Pseudoglyphaea_etalloni, Pseudoglyphaea_foersteri, Pseudoglyphaea_grandis), ((Paralitogaster_durlachensis, Paralitogaster_limicola), ((Lissocardia_magna, Lissocardia_silesiaca), (Pseudopemphix_albertii, Pseudopemphix_fritschi))))), (((Trachysoma_ornata, Trachysoma_pustulosa, Trachysoma_scabra), (Squamosoglyphaea_dressieri, Glyphaea_regleyana)), ((Neoglyphea_inopinata, Laurentaeglyphea_neocaledonica), (Selenisca_gratiosa, ((Huhatanka_kiowana, Huhatanka_iranica), ((Mecochirus_longimanatus, Mecochirus_rostratus), (Meyeria_magna, Meyeria_ornata, Meyeria_rapax))))))))))), (Glaessnericaris_dubia, Glaessnericaris_macrochela)), ((((Cherax_albidus, Parastacus_pugnax), (Astacus_astacus, (Cricoidoscelosus_aethus, (Procambarus_clarkii, Cambarus_bartonii)))), (Protastacus_antiquus, Protastacus_politus)), ((Enoplometopus_occidentalis, (Malmuncina_wulfi, Uncina_posidoniae)), (Pseudastacus_pustulosus, Chilenophoberus_atacamensis, Palaeophoberus_suevicus, (Stenochirus_angustus, Stenochirus_mayeri, Stenochirus_vahldieki), (Tillocheles_kaoriae, Tillocheles_shannonae)), (((Acanthacaris_caeca, Acanthacaris_tenuimana), (Metanephrops_japonicus, (Nephrops_norvegicus, (Palaeonephrops_browni, (Paraclythia_nephropiformis, Paraclythia_nephropica, Paraclythia_westfalica))))), ((Nephropides_caribaeus, ((Nephropsis_carpenteri, Nephropsis_stewarti), (Thymops_birsteini, (Thymopsis_nilenta, Jagtia_kunradensis)))), (Eunephrops_bairdii, (Thymopides_grobovi, ((Hoploparia_longimana, (Homarinus_capensis, (Homarus_americanus, Homarus_gammarus))), ((Oncopareia_bredai, Oncopareia_coesfeldiensis), (Thaumastochelopsis_wardi, (Thaumastocheles_japonicus, Dinochelus_ausubeli))))))))))))));</string_value>
          </tree_string>
          <figure_legend>
            <string_value lines="1">Strict consensus tree of 15 most parsimonious trees recovered from Analysis B; including extinct and extant taxa (TL = 292 steps, CI = 0.4075, RI = 0.8363, RC = 0.3408). Superfamilies and sections recognised previous to this work are indicated.</string_value>
          </figure_legend>
          <figure_number>
            <string_value lines="1">3</string_value>
          </figure_number>
          <page_number>
            <string_value lines="1">87</string_value>
          </page_number>
          <tree_inference>
            <optimality_criterion name="Maximum Parsimony"/>
          </tree_inference>
          <topology>
            <outgroup>
              <string_value lines="1">Stenopus hispidus</string_value>
            </outgroup>
          </topology>
        </tree>
        <taxa_data>
          <mixed_fossil_and_extant>
            <taxon name="Palaeopalaemon_newberryi">
              <fossil/>
            </taxon>
            <taxon name="Eryon_antiquus">
              <fossil/>
            </taxon>
            <taxon name="Coleia_uzume">
              <fossil/>
            </taxon>
            <taxon name="Tetrachela_raiblana">
              <fossil/>
            </taxon>
            <taxon name="Eryon_arctiformis">
              <fossil/>
            </taxon>
            <taxon name="Palaeopentacheles_roettenbacheri">
              <fossil/>
            </taxon>
            <taxon name="Cancrinos_claviger">
              <fossil/>
            </taxon>
            <taxon name="Sinopemphix_guizhouensis">
              <fossil/>
            </taxon>
            <taxon name="Pustulina_minuta">
              <fossil/>
            </taxon>
            <taxon name="Pustulina_suevica">
              <fossil/>
            </taxon>
            <taxon name="Palaeastacus_fuciformis">
              <fossil/>
            </taxon>
            <taxon name="Palaeastacus_sussexiensis">
              <fossil/>
            </taxon>
            <taxon name="Galicia_marianae">
              <fossil/>
            </taxon>
            <taxon name="Galicia_veltheimi">
              <fossil/>
            </taxon>
            <taxon name="Enoploclytia_leachii">
              <fossil/>
            </taxon>
            <taxon name="Clytiopsis_argentoratensis">
              <fossil/>
            </taxon>
            <taxon name="Clytiopsis_audax">
              <fossil/>
            </taxon>
            <taxon name="Chimaerastacus_pacifluvialis">
              <fossil/>
            </taxon>
            <taxon name="Litogaster_obtusa">
              <fossil/>
            </taxon>
            <taxon name="Litogaster_ornata">
              <fossil/>
            </taxon>
            <taxon name="Litogaster_turnbullensis">
              <fossil/>
            </taxon>
            <taxon name="Pseudoglyphaea_ancylochelis">
              <fossil/>
            </taxon>
            <taxon name="Pseudoglyphaea_etalloni">
              <fossil/>
            </taxon>
            <taxon name="Pseudoglyphaea_foersteri">
              <fossil/>
            </taxon>
            <taxon name="Pseudoglyphaea_grandis">
              <fossil/>
            </taxon>
            <taxon name="Paralitogaster_durlachensis">
              <fossil/>
            </taxon>
            <taxon name="Paralitogaster_limicola">
              <fossil/>
            </taxon>
            <taxon name="Lissocardia_magna">
              <fossil/>
            </taxon>
            <taxon name="Lissocardia_silesiaca">
              <fossil/>
            </taxon>
            <taxon name="Pseudopemphix_albertii">
              <fossil/>
            </taxon>
            <taxon name="Pseudopemphix_fritschi">
              <fossil/>
            </taxon>
            <taxon name="Trachysoma_ornata">
              <fossil/>
            </taxon>
            <taxon name="Trachysoma_pustulosa">
              <fossil/>
            </taxon>
            <taxon name="Trachysoma_scabra">
              <fossil/>
            </taxon>
            <taxon name="Squamosoglyphaea_dressieri">
              <fossil/>
            </taxon>
            <taxon name="Glyphaea_regleyana">
              <fossil/>
            </taxon>
            <taxon name="Selenisca_gratiosa">
              <fossil/>
            </taxon>
            <taxon name="Huhatanka_kiowana">
              <fossil/>
            </taxon>
            <taxon name="Huhatanka_iranica">
              <fossil/>
            </taxon>
            <taxon name="Mecochirus_longimanatus">
              <fossil/>
            </taxon>
            <taxon name="Mecochirus_rostratus">
              <fossil/>
            </taxon>
            <taxon name="Meyeria_magna">
              <fossil/>
            </taxon>
            <taxon name="Meyeria_ornata">
              <fossil/>
            </taxon>
            <taxon name="Meyeria_rapax">
              <fossil/>
            </taxon>
            <taxon name="Platychela_trauthi">
              <fossil/>
            </taxon>
            <taxon name="Glaessnericaris_dubia">
              <fossil/>
            </taxon>
            <taxon name="Glaessnericaris_macrochela">
              <fossil/>
            </taxon>
            <taxon name="Cricoidoscelosus_aethus">
              <fossil/>
            </taxon>
            <taxon name="Protastacus_antiquus">
              <fossil/>
            </taxon>
            <taxon name="Protastacus_politus">
              <fossil/>
            </taxon>
            <taxon name="Malmuncina_wulfi">
              <fossil/>
            </taxon>
            <taxon name="Uncina_posidoniae">
              <fossil/>
            </taxon>
            <taxon name="Stenochirus_angustus">
              <fossil/>
            </taxon>
            <taxon name="Stenochirus_mayeri">
              <fossil/>
            </taxon>
            <taxon name="Stenochirus_vahldieki">
              <fossil/>
            </taxon>
            <taxon name="Pseudastacus_pustulosus">
              <fossil/>
            </taxon>
            <taxon name="Chilenophoberus_atacamensis">
              <fossil/>
            </taxon>
            <taxon name="Palaeophoberus_suevicus">
              <fossil/>
            </taxon>
            <taxon name="Tillocheles_kaoriae">
              <fossil/>
            </taxon>
            <taxon name="Tillocheles_shannonae">
              <fossil/>
            </taxon>
            <taxon name="Palaeonephrops_browni">
              <fossil/>
            </taxon>
            <taxon name="Paraclythia_nephropiformis">
              <fossil/>
            </taxon>
            <taxon name="Paraclythia_nephropica">
              <fossil/>
            </taxon>
            <taxon name="Paraclythia_westfalica">
              <fossil/>
            </taxon>
            <taxon name="Jagtia_kunradensis">
              <fossil/>
            </taxon>
            <taxon name="Hoploparia_longimana">
              <fossil/>
            </taxon>
            <taxon name="Oncopareia_bredai">
              <fossil/>
            </taxon>
            <taxon name="Oncopareia_coesfeldiensis">
              <fossil/>
            </taxon>
            <taxon name="Eryma_bedeltum">
              <fossil/>
            </taxon>
            <taxon name="Eryma_modesiforme">
              <fossil/>
            </taxon>
            <taxon name="Pemphix_sueuree">
              <fossil/>
            </taxon>
          </mixed_fossil_and_extant>
        </taxa_data>
        <character_data>
          <character type="morphological" name="Adult morphology"/>
        </character_data>
      </source_tree>
    </source>
    <source name="Liang_etal_2011">
      <bibliographic_information>
        <article>
          <authors>
            <author>
              <surname>
                <string_value lines="1">Liang</string_value>
              </surname>
              <other_names>
                <string_value lines="1">Huafang</string_value>
              </other_names>
            </author>
            <author>
              <surname>
                <string_value lines="1">Xu</string_value>
              </surname>
              <other_names>
                <string_value lines="1">Xiaopeng</string_value>
              </other_names>
            </author>
            <author>
              <surname>
                <string_value lines="1">Huang</string_value>
              </surname>
              <other_names>
                <string_value lines="1">Zhijiang</string_value>
              </other_names>
            </author>
            <author>
              <surname>
                <string_value lines="1">Weng</string_value>
              </surname>
              <other_names>
                <string_value lines="1">Shaoping</string_value>
              </other_names>
            </author>
            <author>
              <surname>
                <string_value lines="1">He</string_value>
              </surname>
              <other_names>
                <string_value lines="1">Jianguo</string_value>
              </other_names>
            </author>
          </authors>
          <title>
            <string_value lines="1">The Molecular Phylogeny on Eight Species of Panulirus Genus from the Chinese Coast Based on COI Gene Sequence.</string_value>
          </title>
          <year>
            <integer_value rank="0">2011</integer_value>
          </year>
          <journal>
            <string_value lines="1">Acta Scientiarum Naturalium Universitatis Sunyatseni</string_value>
          </journal>
          <volume>
            <string_value lines="1">50</string_value>
          </volume>
          <pages>
            <string_value lines="1">94-98</string_value>
          </pages>
          <issue>
            <string_value lines="1">6</string_value>
          </issue>
        </article>
      </bibliographic_information>
      <source_tree name="Liang_etal_2011_1">
        <tree>
          <tree_string>
            <string_value lines="1">((((Panulirus_polyphagus, (Panulirus_versicolor, Panulirus_stimpsoni)), (Panulirus_homarus, Panulirus_ornatus)), (Panulirus_japonicus, (Panulirus_penicillatus, Panulirus_longipes))), (Thenus_orientalis, Jasus_edwardsii));</string_value>
          </tree_string>
          <figure_legend>
            <string_value lines="1">NJ tree of eight Panulisrus species based on COI genes sequence</string_value>
          </figure_legend>
          <figure_number>
            <string_value lines="1">2</string_value>
          </figure_number>
          <page_number>
            <string_value lines="1">97</string_value>
          </page_number>
          <tree_inference>
            <optimality_criterion name="Neighbour Joining"/>
          </tree_inference>
          <topology>
            <outgroup>
              <string_value lines="1">Thenus orientalis
Jasus edwardsii</string_value>
            </outgroup>
          </topology>
          <weight>
            <real_value rank="0">0.5</real_value>
          </weight>
        </tree>
        <taxa_data>
          <all_extant/>
        </taxa_data>
        <character_data>
          <character type="molecular" name="mitochondrially encoded cytochrome c oxidase I"/>
        </character_data>
      </source_tree>
      <source_tree name="Liang_etal_2011_2">
        <tree>
          <tree_string>
            <string_value lines="1">(Thenus_orientalis, (Jasus_edwardsii, (((Panulirus_polyphagus, (Panulirus_versicolor, Panulirus_stimpsoni)), (Panulirus_homarus, Panulirus_ornatus)), (Panulirus_longipes, (Panulirus_penicillatus, Panulirus_japonicus)))));</string_value>
          </tree_string>
          <figure_legend>
            <string_value lines="1">MP tree of eight Panulisrus species based on COI genes sequence</string_value>
          </figure_legend>
          <figure_number>
            <string_value lines="1">3</string_value>
          </figure_number>
          <page_number>
            <string_value lines="1">97</string_value>
          </page_number>
          <tree_inference>
            <optimality_criterion name="Maximum Parsimony"/>
          </tree_inference>
          <topology>
            <outgroup>
              <string_value lines="1">Thenus orientalis
Jasus edwardsii</string_value>
            </outgroup>
          </topology>
          <weight>
            <real_value rank="0">0.5</real_value>
          </weight>
        </tree>
        <taxa_data>
          <all_extant/>
        </taxa_data>
        <character_data>
          <character type="molecular" name="mitochondrially encoded cytochrome c oxidase I"/>
        </character_data>
      </source_tree>
    </source>
    <source name="Naro-maciel_etal_2011">
      <bibliographic_information>
        <article>
          <authors>
            <author>
              <surname>
                <string_value lines="1">Naro-maciel</string_value>
              </surname>
              <other_names>
                <string_value lines="1">Eugenia</string_value>
              </other_names>
            </author>
            <author>
              <surname>
                <string_value lines="1">Reid</string_value>
              </surname>
              <other_names>
                <string_value lines="1">Brendan</string_value>
              </other_names>
            </author>
            <author>
              <surname>
                <string_value lines="1">Holmes</string_value>
              </surname>
              <other_names>
                <string_value lines="1">Katherine E</string_value>
              </other_names>
            </author>
            <author>
              <surname>
                <string_value lines="1">Brumbaugh</string_value>
              </surname>
              <other_names>
                <string_value lines="1">Daniel R</string_value>
              </other_names>
            </author>
            <author>
              <surname>
                <string_value lines="1">Martin</string_value>
              </surname>
              <other_names>
                <string_value lines="1">Meredith</string_value>
              </other_names>
            </author>
            <author>
              <surname>
                <string_value lines="1">DeSalle</string_value>
              </surname>
              <other_names>
                <string_value lines="1">Rob</string_value>
              </other_names>
            </author>
          </authors>
          <title>
            <string_value lines="1">Mitochondrial DNA sequence variation in spiny lobsters: population expansion, panmixia, and divergence</string_value>
          </title>
          <year>
            <integer_value rank="0">2011</integer_value>
          </year>
          <journal>
            <string_value lines="1">Marine Biology</string_value>
          </journal>
          <volume>
            <string_value lines="1">158</string_value>
          </volume>
          <pages>
            <string_value lines="1">2027-2041</string_value>
          </pages>
          <doi>
            <string_value lines="1">10.1007/s00227-011-1710-y</string_value>
          </doi>
        </article>
      </bibliographic_information>
      <source_tree name="Naro-maciel_etal_2011_1">
        <tree>
          <tree_string>
            <string_value lines="1">(((Panulirus_penicillatus, Panulirus_argus), (Panulirus_guttatus, (Panulirus_japonicus, Panulirus_longipes))), (Panulirus_versicolor, (Panulirus_laevicauda, (Panulirus_regius, Panulirus_homarus))));</string_value>
          </tree_string>
          <figure_legend>
            <string_value lines="1">Neighbor-joining tree for COI haplotypes in 9 Panulirus species (data references in Table 1). Clades with multiple taxa for P. japonicus and P. argus have been collapsed into wedges with height representing number of taxa and width representing maximum distance within clade</string_value>
          </figure_legend>
          <figure_number>
            <string_value lines="1">6</string_value>
          </figure_number>
          <page_number>
            <string_value lines="1">2035</string_value>
          </page_number>
          <tree_inference>
            <optimality_criterion name="Neighbour Joining"/>
          </tree_inference>
          <topology>
            <outgroup>
              <string_value lines="1">NA</string_value>
            </outgroup>
          </topology>
        </tree>
        <taxa_data>
          <all_extant/>
        </taxa_data>
        <character_data>
          <character type="molecular" name="mitochondrially encoded cytochrome c oxidase I"/>
        </character_data>
      </source_tree>
    </source>
    <source name="Palero_etal_2009a">
      <bibliographic_information>
        <article>
          <authors>
            <author>
              <surname>
                <string_value lines="1">Palero</string_value>
              </surname>
              <other_names>
                <string_value lines="1">Ferran</string_value>
              </other_names>
            </author>
            <author>
              <surname>
                <string_value lines="1">Crandall</string_value>
              </surname>
              <other_names>
                <string_value lines="1">Keith</string_value>
              </other_names>
            </author>
            <author>
              <surname>
                <string_value lines="1">Abello</string_value>
              </surname>
              <other_names>
                <string_value lines="1">Pere</string_value>
              </other_names>
            </author>
            <author>
              <surname>
                <string_value lines="1">Macpherson</string_value>
              </surname>
              <other_names>
                <string_value lines="1">Enrique</string_value>
              </other_names>
            </author>
            <author>
              <surname>
                <string_value lines="1">Pascual</string_value>
              </surname>
              <other_names>
                <string_value lines="1">Marta</string_value>
              </other_names>
            </author>
          </authors>
          <title>
            <string_value lines="1">Phylogenetic relationships between spiny, slipper and coral lobsters (Crustacea, Decapoda, Achelata)</string_value>
          </title>
          <year>
            <integer_value rank="0">2009</integer_value>
          </year>
          <journal>
            <string_value lines="1">Molecular Phylogenetics and Evolution</string_value>
          </journal>
          <volume>
            <string_value lines="1">50</string_value>
          </volume>
          <pages>
            <string_value lines="1">152-162</string_value>
          </pages>
        </article>
      </bibliographic_information>
      <source_tree name="Palero_etal_2009a_1">
        <tree>
          <tree_string>
            <string_value lines="1">(Polycheles_typhlops, ((((Palinurellus_wieneckii, ((Sagmariasus_verreauxi, (Projasus_bahamondei, Projasus_parkeri)), (Jasus_edwardsii, (Jasus_tristani, Jasus_lalandii)))), ((Linuparus_trigonus, Justitia_longimana), ((Puerulus_angulatus, Palinustus_waguensis), ((Palinurus_elephas, ((Palinurus_mauritanicus, Palinurus_charlestoni), (Palinurus_gilchristi, (Palinurus_delagoae, Palinurus_barbarae)))), (Palibythus_magnificus, ((Panulirus_argus, (Panulirus_penicillatus, Panulirus_japonicus)), (Panulirus_versicolor, (Panulirus_regius, (Panulirus_homarus, Panulirus_inflatus))))))))), ((Parribacus_antarcticus, (Scyllarides_latus, Scyllarides_herklotsii)), ((Scyllarus_arctus, (Scyllarus_subarctus, (Scyllarus_pygmaeus, (Scyllarus_caparti, Acantharctus_posteli)))), (Thenus_unimaculatus, Thenus_orientalis)))), (Nephrops_norvegicus, Homarus_americanus)));</string_value>
          </tree_string>
          <figure_legend>
            <string_value lines="1">Topology obtained using BI after alignment with muscle and pruning with Gblocks. Bootstrap branch support for ML analysis (before slash) and Bayesian posterior probabilities (after slash) are indicated above a cut off value of 70 and 0.70, respectively</string_value>
          </figure_legend>
          <figure_number>
            <string_value lines="1">2</string_value>
          </figure_number>
          <page_number>
            <string_value lines="1">157</string_value>
          </page_number>
          <tree_inference>
            <optimality_criterion name="Maximum Likelihood"/>
          </tree_inference>
          <topology>
            <outgroup>
              <string_value lines="1">Polycheles typhlops
Nephrops norvegicus
Homarus americanus</string_value>
            </outgroup>
          </topology>
        </tree>
        <taxa_data>
          <all_extant/>
        </taxa_data>
        <character_data>
          <character type="molecular" name="RNA, 28S ribosomal"/>
          <character type="molecular" name="RNA, 18S ribosomal"/>
          <character type="molecular" name="H3 Histone"/>
          <character type="molecular" name="mitochondrially encoded 16S RNA"/>
          <character type="molecular" name="mitochondrially encoded cytochrome c oxidase I"/>
        </character_data>
      </source_tree>
    </source>
    <source name="Palero_etal_2009b">
      <bibliographic_information>
        <article>
          <authors>
            <author>
              <surname>
                <string_value lines="1">Palero</string_value>
              </surname>
              <other_names>
                <string_value lines="1">Ferran</string_value>
              </other_names>
            </author>
            <author>
              <surname>
                <string_value lines="1">Lopes</string_value>
              </surname>
              <other_names>
                <string_value lines="1">Joao</string_value>
              </other_names>
            </author>
            <author>
              <surname>
                <string_value lines="1">Abello</string_value>
              </surname>
              <other_names>
                <string_value lines="1">Pere</string_value>
              </other_names>
            </author>
            <author>
              <surname>
                <string_value lines="1">Macpherson</string_value>
              </surname>
              <other_names>
                <string_value lines="1">Enrique</string_value>
              </other_names>
            </author>
            <author>
              <surname>
                <string_value lines="1">Pascual</string_value>
              </surname>
              <other_names>
                <string_value lines="1">Marta</string_value>
              </other_names>
            </author>
            <author>
              <surname>
                <string_value lines="1">Beaumont</string_value>
              </surname>
              <other_names>
                <string_value lines="1">Mark A</string_value>
              </other_names>
            </author>
          </authors>
          <title>
            <string_value lines="1">Rapid radiation in spiny lobsters (Palinurus spp) as revealed by classic and ABC methods using mtDNA and microsatellite data</string_value>
          </title>
          <year>
            <integer_value rank="0">2009</integer_value>
          </year>
          <journal>
            <string_value lines="1">BMC Evolutionary Biology</string_value>
          </journal>
          <volume>
            <string_value lines="1">9</string_value>
          </volume>
          <pages>
            <string_value lines="1">263</string_value>
          </pages>
          <doi>
            <string_value lines="1">10.1186/1471-2148-9-263</string_value>
          </doi>
        </article>
      </bibliographic_information>
      <source_tree name="Palero_etal_2009b_1">
        <tree>
          <tree_string>
            <string_value lines="1">(Palinurus_elephas, (Palinurus_charlestoni, (Palinurus_mauritanicus, (Palinurus_gilchristi, (Palinurus_delagoae, Palinurus_barbarae)))));</string_value>
          </tree_string>
          <figure_legend>
            <string_value lines="1">Species tree obtained using the Neighbor Joining algorithm on the Cavalli-Sforza and Edwards distance matrix from the combined mtDNA-microsatellite dataset. A well supported monophyletic southern hemisphere clade was obtained when dealing with populations instead of individuals. Only bootstrap support values over 70 are shown.</string_value>
          </figure_legend>
          <figure_number>
            <string_value lines="1">4</string_value>
          </figure_number>
          <page_number>
            <string_value lines="1">263</string_value>
          </page_number>
          <tree_inference>
            <optimality_criterion name="Neighbour Joining"/>
          </tree_inference>
          <topology>
            <outgroup>
              <string_value lines="1">NA</string_value>
            </outgroup>
          </topology>
        </tree>
        <taxa_data>
          <all_extant/>
        </taxa_data>
        <character_data>
          <character type="molecular" name="mitochondrially encoded 16S RNA"/>
          <character type="molecular" name="mitochondrially encoded cytochrome c oxidase I"/>
          <character type="molecular" name="mtDNA"/>
        </character_data>
      </source_tree>
    </source>
    <source name="Patek_Oakley_2003">
      <bibliographic_information>
        <article>
          <authors>
            <author>
              <surname>
                <string_value lines="1">Patek</string_value>
              </surname>
              <other_names>
                <string_value lines="1">S N</string_value>
              </other_names>
            </author>
            <author>
              <surname>
                <string_value lines="1">Oakley</string_value>
              </surname>
              <other_names>
                <string_value lines="1">T H</string_value>
              </other_names>
            </author>
          </authors>
          <title>
            <string_value lines="1">Comparative test of evolutionary trade-offs in a palinurid lobster acoustic system</string_value>
          </title>
          <year>
            <integer_value rank="0">2003</integer_value>
          </year>
          <journal>
            <string_value lines="1">Evolution</string_value>
          </journal>
          <volume>
            <string_value lines="1">57</string_value>
          </volume>
          <pages>
            <string_value lines="1">2082-2100</string_value>
          </pages>
        </article>
      </bibliographic_information>
      <source_tree name="Patek_Oakley_2003_1">
        <tree>
          <tree_string>
            <string_value lines="1">((((Sagmariasus_verreauxi, ((Palibythus_magnificus, ((Linuparus_sordidus, (Linuparus_trigonus, Linuparus_somniosus)), (Puerulus_velutinus, (Puerulus_sewelli, (Puerulus_angulatus, Puerulus_carinatus))))), (((Panulirus_gracilis, (Panulirus_regius, (((Panulirus_versicolor, Panulirus_stimpsoni), (Panulirus_homarus, Panulirus_ornatus)), (Panulirus_inflatus, (Panulirus_laevicauda, Panulirus_polyphagus))))), (Panulirus_argus, (Panulirus_penicillatus, (Panulirus_echinatus, (Panulirus_japonicus, (Panulirus_marginatus, (Panulirus_pascuensis, (Panulirus_guttatus, (Panulirus_longipes, Panulirus_interruptus))))))))), ((Palinurus_mauritanicus, (Palinurus_gilchristi, Palinurus_elephas)), ((Palinustus_waguensis, Palinustus_mossambicus), (Nupalirus_japonicus, Justitia_longimana)))))), (Jasus_lalandii, (Jasus_edwardsii, (Jasus_frontalis, Jasus_paulensis)))), (Projasus_parkeri, Projasus_bahamondei)), (Scyllarus_arctus, (Palinurellus_wieneckii, Palinurellus_gundlachi)));</string_value>
          </tree_string>
          <figure_legend>
            <string_value lines="1">Morphological and molecular phylogenetic trees. The morphological phylogeny (A) is shown as a majority rule consensus tree with numbers indicating bootstrap values from 1000 replicates. The topology of the 18S (B), 16S (C), and 28S (D) molecular phylogenies  are based on the maximum-likelihood model described in the text. The numbers above each node are from 1000 heuristic bootstrap replicates/500 (18S dataset) and 250 (16S and 28S datasets) maximum-likelihood bootstrap replicates. Below each node are consensus tree values from 1000 trees of the 1 million Bayesian replicate analysis/100 trees of the 10,000 Bayesian replicate analysis (see text for details). For the 28S dataset, the number below each node is the 1 million Bayesian replicate analysis. n indicates that values were below 50% for nodes in which at least one test yielded support over 50%. Empty boxes indicate Silentes palinurids and filled boxes indicate Stridentes. Scyllarus arctus is the outgroup.</string_value>
          </figure_legend>
          <figure_number>
            <string_value lines="1">4A</string_value>
          </figure_number>
          <page_number>
            <string_value lines="1">2090</string_value>
          </page_number>
          <tree_inference>
            <optimality_criterion name="Maximum Likelihood"/>
            <consensus_type name="Majority Rules 50%"/>
          </tree_inference>
          <topology>
            <outgroup>
              <string_value lines="1">Scyllarus arctus</string_value>
            </outgroup>
          </topology>
        </tree>
        <taxa_data>
          <all_extant/>
        </taxa_data>
        <character_data>
          <character type="morphological" name="Adult morphology"/>
        </character_data>
      </source_tree>
      <source_tree name="Patek_Oakley_2003_2">
        <tree>
          <tree_string>
            <string_value lines="1">(Scyllarus_arctus, ((Palibythus_magnificus, ((Palinurellus_wieneckii, (Jasus_edwardsii, Jasus_frontalis, Jasus_lalandii, Jasus_tristani, (Sagmariasus_verreauxi, Projasus_bahamondei))), (Panulirus_penicillatus, (Panulirus_argus, Panulirus_japonicus))), ((Palinurus_elephas, Palinurus_gilchristi), (Panulirus_inflatus, (Panulirus_homarus, Panulirus_versicolor)))), (Palinustus_waguensis, Puerulus_angulatus)), (Justitia_longimana, Linuparus_trigonus));</string_value>
          </tree_string>
          <figure_legend>
            <string_value lines="1">Morphological and molecular phylogenetic trees. The morphological phylogeny (A) is shown as a majority rule consensus tree with numbers indicating bootstrap values from 1000 replicates. The topology of the 18S (B), 16S (C), and 28S (D) molecular phylogenies  are based on the maximum-likelihood model described in the text. The numbers above each node are from 1000 heuristic bootstrap replicates/500 (18S dataset) and 250 (16S and 28S datasets) maximum-likelihood bootstrap replicates. Below each node are consensus tree values from 1000 trees of the 1 million Bayesian replicate analysis/100 trees of the 10,000 Bayesian replicate analysis (see text for details). For the 28S dataset, the number below each node is the 1 million Bayesian replicate analysis. n indicates that values were below 50% for nodes in which at least one test yielded support over 50%. Empty boxes indicate Silentes palinurids and filled boxes indicate Stridentes. Scyllarus arctus is the outgroup.</string_value>
          </figure_legend>
          <figure_number>
            <string_value lines="1">4B</string_value>
          </figure_number>
          <page_number>
            <string_value lines="1">2090</string_value>
          </page_number>
          <tree_inference>
            <optimality_criterion name="Maximum Likelihood"/>
          </tree_inference>
          <topology>
            <outgroup>
              <string_value lines="1">Scyllarus arctus</string_value>
            </outgroup>
          </topology>
        </tree>
        <taxa_data>
          <all_extant/>
        </taxa_data>
        <character_data>
          <character type="molecular" name="RNA, 18S ribosomal"/>
        </character_data>
      </source_tree>
      <source_tree name="Patek_Oakley_2003_3">
        <tree>
          <tree_string>
            <string_value lines="1">(Palinustus_waguensis, Scyllarus_arctus, ((Justitia_longimana, (Puerulus_angulatus, ((Palibythus_magnificus, (Linuparus_trigonus, Palinurus_elephas)), (Palinurellus_wieneckii, (Projasus_bahamondei, (Sagmariasus_verreauxi, (Jasus_frontalis, Jasus_lalandii, Jasus_edwardsii, (Jasus_caveorum, (Jasus_tristani, Jasus_paulensis))))))))), ((Panulirus_gracilis, (Panulirus_stimpsoni, (Panulirus_inflatus, (Panulirus_laevicauda, ((Panulirus_ornatus, (Panulirus_versicolor, Panulirus_polyphagus)), Panulirus_homarus))))), ((Panulirus_argus, Panulirus_interruptus), (Panulirus_guttatus, ((Panulirus_longipes, Panulirus_cygnus, (Panulirus_marginatus, Panulirus_pascuensis)), (Panulirus_japonicus, (Panulirus_penicillatus, Panulirus_echinatus))))))));</string_value>
          </tree_string>
          <figure_legend>
            <string_value lines="1">Morphological and molecular phylogenetic trees. The morphological phylogeny (A) is shown as a majority rule consensus tree with numbers indicating bootstrap values from 1000 replicates. The topology of the 18S (B), 16S (C), and 28S (D) molecular phylogenies  are based on the maximum-likelihood model described in the text. The numbers above each node are from 1000 heuristic bootstrap replicates/500 (18S dataset) and 250 (16S and 28S datasets) maximum-likelihood bootstrap replicates. Below each node are consensus tree values from 1000 trees of the 1 million Bayesian replicate analysis/100 trees of the 10,000 Bayesian replicate analysis (see text for details). For the 28S dataset, the number below each node is the 1 million Bayesian replicate analysis. n indicates that values were below 50% for nodes in which at least one test yielded support over 50%. Empty boxes indicate Silentes palinurids and filled boxes indicate Stridentes. Scyllarus arctus is the outgroup.</string_value>
          </figure_legend>
          <figure_number>
            <string_value lines="1">4C</string_value>
          </figure_number>
          <page_number>
            <string_value lines="1">2091</string_value>
          </page_number>
          <tree_inference>
            <optimality_criterion name="Maximum Likelihood"/>
          </tree_inference>
          <topology>
            <outgroup>
              <string_value lines="1">Scyllarus arctus</string_value>
            </outgroup>
          </topology>
        </tree>
        <taxa_data>
          <all_extant/>
        </taxa_data>
        <character_data>
          <character type="molecular" name="mitochondrially encoded 16S RNA"/>
        </character_data>
      </source_tree>
      <source_tree name="Patek_Oakley_2003_4">
        <tree>
          <tree_string>
            <string_value lines="1">(Scyllarus_arctus, (Palinustus_waguensis, (Palibythus_magnificus, (((Projasus_bahamondei, (Sagmariasus_verreauxi, (Jasus_edwardsii, Jasus_frontalis))), (Linuparus_trigonus, (Palinurus_elephas, (Palinurus_delagoae, Palinurus_gilchristi)))), (Justitia_longimana, Puerulus_angulatus)))), (Panulirus_homarus, Panulirus_inflatus));</string_value>
          </tree_string>
          <figure_legend>
            <string_value lines="1">Morphological and molecular phylogenetic trees. The morphological phylogeny (A) is shown as a majority rule consensus tree with numbers indicating bootstrap values from 1000 replicates. The topology of the 18S (B), 16S (C), and 28S (D) molecular phylogenies  are based on the maximum-likelihood model described in the text. The numbers above each node are from 1000 heuristic bootstrap replicates/500 (18S dataset) and 250 (16S and 28S datasets) maximum-likelihood bootstrap replicates. Below each node are consensus tree values from 1000 trees of the 1 million Bayesian replicate analysis/100 trees of the 10,000 Bayesian replicate analysis (see text for details). For the 28S dataset, the number below each node is the 1 million Bayesian replicate analysis. n indicates that values were below 50% for nodes in which at least one test yielded support over 50%. Empty boxes indicate Silentes palinurids and filled boxes indicate Stridentes. Scyllarus arctus is the outgroup.</string_value>
          </figure_legend>
          <figure_number>
            <string_value lines="1">4D</string_value>
          </figure_number>
          <page_number>
            <string_value lines="1">2091</string_value>
          </page_number>
          <tree_inference>
            <optimality_criterion name="Maximum Likelihood"/>
          </tree_inference>
          <topology>
            <outgroup>
              <string_value lines="1">Scyllarus arctus</string_value>
            </outgroup>
          </topology>
        </tree>
        <taxa_data>
          <all_extant/>
        </taxa_data>
        <character_data>
          <character type="molecular" name="RNA, 28S ribosomal"/>
        </character_data>
      </source_tree>
    </source>
    <source name="Pere_etal_2006">
      <bibliographic_information>
        <article>
          <authors>
            <author>
              <surname>
                <string_value lines="1">Pere</string_value>
              </surname>
              <other_names>
                <string_value lines="1">Anthony</string_value>
              </other_names>
            </author>
            <author>
              <surname>
                <string_value lines="1">Falchi</string_value>
              </surname>
              <other_names>
                <string_value lines="1">Alessandra</string_value>
              </other_names>
            </author>
            <author>
              <surname>
                <string_value lines="1">Giovannoni</string_value>
              </surname>
              <other_names>
                <string_value lines="1">Laurianne</string_value>
              </other_names>
            </author>
            <author>
              <surname>
                <string_value lines="1">Pelaprat</string_value>
              </surname>
              <other_names>
                <string_value lines="1">Corinne</string_value>
              </other_names>
            </author>
            <author>
              <surname>
                <string_value lines="1">Pergent-martini</string_value>
              </surname>
              <other_names>
                <string_value lines="1">Christine</string_value>
              </other_names>
            </author>
            <author>
              <surname>
                <string_value lines="1">Lejeune</string_value>
              </surname>
              <other_names>
                <string_value lines="1">Pierre</string_value>
              </other_names>
            </author>
            <author>
              <surname>
                <string_value lines="1">Varesi</string_value>
              </surname>
              <other_names>
                <string_value lines="1">Laurent</string_value>
              </other_names>
            </author>
          </authors>
          <title>
            <string_value lines="1">Mitochondrial DNA phylogeny of the spinlobster genus Palinurus (Decapoda : Palinuridae)</string_value>
          </title>
          <year>
            <integer_value rank="0">2006</integer_value>
          </year>
          <journal>
            <string_value lines="1">2006 First International Symposium on Environment Identities and Mediterranean Area, Vols 1 and 2</string_value>
          </journal>
          <volume>
            <string_value lines="1">1</string_value>
          </volume>
          <pages>
            <string_value lines="1">266-270</string_value>
          </pages>
        </article>
      </bibliographic_information>
      <source_tree name="Pere_etal_2006_1">
        <tree>
          <tree_string>
            <string_value lines="1">(Farfantepenaeus_aztecus, ((((Panulirus_polyphagus, ((Panulirus_versicolor, Panulirus_stimpsoni), (((Panulirus_laevicauda, Panulirus_inflatus), (Panulirus_regius, Panulirus_gracilis)), (Panulirus_homarus, Panulirus_ornatus)))), (Panulirus_argus, ((Panulirus_interruptus, Panulirus_guttatus), ((Panulirus_japonicus, (Panulirus_cygnus, (Panulirus_marginatus, Panulirus_pascuensis))), (Panulirus_echinatus, Panulirus_penicillatus))))), (Palinurus_elephas, Palinurus_mauritanicus)), (Sagmariasus_verreauxi, ((Jasus_frontalis, (Jasus_lalandii, Jasus_edwardsii)), (Jasus_paulensis, Jasus_caveorum, Jasus_tristani)))));</string_value>
          </tree_string>
          <figure_legend>
            <string_value lines="1">Neighbor-joining tree derived from Kimura 2-parameter distances calculated from 16S and COI regions data. Panulirus group divisions are defined by George and Main(1967).</string_value>
          </figure_legend>
          <figure_number>
            <string_value lines="1">1</string_value>
          </figure_number>
          <page_number>
            <string_value lines="1">268</string_value>
          </page_number>
          <tree_inference>
            <optimality_criterion name="Neighbour Joining"/>
          </tree_inference>
          <topology>
            <outgroup>
              <string_value lines="1">Farfantepenaeus aztecus</string_value>
            </outgroup>
          </topology>
        </tree>
        <taxa_data>
          <all_extant/>
        </taxa_data>
        <character_data>
          <character type="molecular" name="mitochondrially encoded 16S RNA"/>
          <character type="molecular" name="mitochondrially encoded cytochrome c oxidase I"/>
        </character_data>
      </source_tree>
    </source>
    <source name="Porter_etal_2005">
      <bibliographic_information>
        <article>
          <authors>
            <author>
              <surname>
                <string_value lines="1">Porter</string_value>
              </surname>
              <other_names>
                <string_value lines="1">Megan L</string_value>
              </other_names>
            </author>
            <author>
              <surname>
                <string_value lines="1">Perez-Losada</string_value>
              </surname>
              <other_names>
                <string_value lines="1">Marcos</string_value>
              </other_names>
            </author>
            <author>
              <surname>
                <string_value lines="1">Crandall</string_value>
              </surname>
              <other_names>
                <string_value lines="1">Keith A</string_value>
              </other_names>
            </author>
          </authors>
          <title>
            <string_value lines="1">Model-based multi-locus estimation of decapod phylogeny and divergence times</string_value>
          </title>
          <year>
            <integer_value rank="0">2005</integer_value>
          </year>
          <journal>
            <string_value lines="1">Molecular Phylogenetics and Evolution</string_value>
          </journal>
          <volume>
            <string_value lines="1">37</string_value>
          </volume>
          <pages>
            <string_value lines="1">355-369</string_value>
          </pages>
          <doi>
            <string_value lines="1">10.1016/j.ympev.2005.06.021</string_value>
          </doi>
        </article>
      </bibliographic_information>
      <source_tree name="Porter_etal_2005_1">
        <tree>
          <tree_string>
            <string_value lines="1">((Penaeus_semisulcatus, (Stenopus_hispidus, (((((((Callichirus_major, (Lepidophthalmus_louisianensis, Sergio_guassutinga)), (Biffarius_arenosus, Callianassa_subterranea)), ((Acanthacaris_caeca, (Nephropsis_aculeata, (Nephrops_norvegicus, (Homarus_americanus, Homarus_gammarus)))), (((Cambaroides_japonicus, (Pacifastacus_leniusculus, Astacus_astacus)), (Cambarellus_shufeldtii, (Orconectes_virilis, Cambarus_maculatus))), (Cherax_glaber, Astacopsis_gouldi)))), (Jasus_edwardsii, (Panulirus_regius, Scyllarus_arctus))), (Emerita_brasiliensis, ((Lithodes_santolla, (Uroptychus_parvulus, Munida_gregaria)), (Lomis_hirta, Aegla_abtao)))), (Maja_squinado, ((Necora_puber, Carcinus_maenas), (Cancer_pagurus, (Pachygrapsus_marmoratus, Geothelphusa_sp.))))), ((((Creaseria_morleyi, (Cryphiops_caementarius, (Macrobrachium_sp., Macrobrachium_potiuna))), (Palaemon_elegans, Palaemonetes_paludosus)), (Lysmata_wurdemanni, Lysmata_debelius)), (Atyoida_bisulcata, Typhlatya_pearsei))))), (Euphausia_eximia, Nematoscelis_sp.));</string_value>
          </tree_string>
          <figure_legend>
            <string_value lines="1">Decapod divergence time chronogram estimated using topology of ML tree. On branches with both ML bootstrap values &gt;70% and BMCMC pP &gt; 0.95, support is indicated by a thick black line; branches strongly supported by only one tree reconstruction method are indicated by thick grey lines. Fossil calibration nodes are indicated by C1C8, corresponding with Table 2. Node numbers from divergence time estimations are included for reference on nodes of important decapod lineages (see Table 4). The decapod infraorders are delineated, and the nodes corresponding to the suborder Pleocyemata (P) and the informal Reptantia (R) are indicated on the phylogeny. The major geologic periods are also mapped onto the phylogeny, using the following standard symbols: S, Silurian; D, Devonian; C, Carboniferous; P, Permian; , Triassic; J, Jurassic; K, Cretaceous; T, Tertiary</string_value>
          </figure_legend>
          <figure_number>
            <string_value lines="1">2</string_value>
          </figure_number>
          <page_number>
            <string_value lines="1">363</string_value>
          </page_number>
          <tree_inference>
            <optimality_criterion name="Maximum Likelihood"/>
          </tree_inference>
          <topology>
            <outgroup>
              <string_value lines="1">Euphausia eximia
Nematoscelis sp.</string_value>
            </outgroup>
          </topology>
        </tree>
        <taxa_data>
          <all_extant/>
        </taxa_data>
        <character_data>
          <character type="molecular" name="mitochondrially encoded 16S RNA"/>
          <character type="molecular" name="RNA, 18S ribosomal"/>
          <character type="molecular" name="RNA, 28S ribosomal"/>
          <character type="molecular" name="H3 Histone"/>
        </character_data>
      </source_tree>
    </source>
    <source name="Ptacek_etal_2001">
      <bibliographic_information>
        <article>
          <authors>
            <author>
              <surname>
                <string_value lines="1">Ptacek</string_value>
              </surname>
              <other_names>
                <string_value lines="1">Margaret B</string_value>
              </other_names>
            </author>
            <author>
              <surname>
                <string_value lines="1">Sarver</string_value>
              </surname>
              <other_names>
                <string_value lines="1">Shane K</string_value>
              </other_names>
            </author>
            <author>
              <surname>
                <string_value lines="1">Childress</string_value>
              </surname>
              <other_names>
                <string_value lines="1">Michael J</string_value>
              </other_names>
            </author>
            <author>
              <surname>
                <string_value lines="1">Herrnkind</string_value>
              </surname>
              <other_names>
                <string_value lines="1">William F</string_value>
              </other_names>
            </author>
          </authors>
          <title>
            <string_value lines="1">Molecular phylogeny of the spiny lobster genus Panulirus (Decapoda: Palinuridae)</string_value>
          </title>
          <year>
            <integer_value rank="0">2001</integer_value>
          </year>
          <journal>
            <string_value lines="1">Marine and Freshwater Research</string_value>
          </journal>
          <volume>
            <string_value lines="1">52</string_value>
          </volume>
          <pages>
            <string_value lines="1">1037-1047</string_value>
          </pages>
        </article>
      </bibliographic_information>
      <source_tree name="Ptacek_etal_2001_1">
        <tree>
          <tree_string>
            <string_value lines="1">(Jasus_edwardsii, ((Panulirus_argus, (Panulirus_interruptus, (Panulirus_guttatus, ((Panulirus_penicillatus, Panulirus_echinatus), (Panulirus_japonicus, (Panulirus_longipes, (Panulirus_cygnus, (Panulirus_marginatus, (Panulirus_pascuensis, Panulirus_femoristriga))))))))), ((Panulirus_stimpsoni, (Panulirus_polyphagus, Panulirus_inflatus, ((Panulirus_ornatus, (Panulirus_laevicauda, Panulirus_versicolor)), Panulirus_homarus))), (Panulirus_regius, Panulirus_gracilis))));</string_value>
          </tree_string>
          <figure_legend>
            <string_value lines="1">(A) Strict consensus of two minimal-length trees based on maximum-parsimony analysis of the 16S data set for the 22 taxa examined (tree length = 533; consistency index = 0.552; homoplasy index = 0.448; retention index = 0.644). Numbers on the branches are branch lengths measured as number of nucleotide substitutions. Bootstrap support (&gt;50%) for 1000 iterations for  maximum parsimony and neighbour joining, respectively, is given in circles at the nodes. (B) Optimal tree topology from  maximum-likelihood analysis with branch lengths indicated (-Ln = 2978). (I) = Group I; (II) = Group II; (III) = Group III; (IV) = Group IV, all based on the morphological groups of George and Main (1967).</string_value>
          </figure_legend>
          <figure_number>
            <string_value lines="1">1A</string_value>
          </figure_number>
          <page_number>
            <string_value lines="1">1043</string_value>
          </page_number>
          <tree_inference>
            <optimality_criterion name="Maximum Parsimony"/>
            <consensus_type name="Strict"/>
          </tree_inference>
          <topology>
            <outgroup>
              <string_value lines="1">Jasus edwardsii</string_value>
            </outgroup>
          </topology>
          <weight>
            <real_value rank="0">0.5</real_value>
          </weight>
        </tree>
        <taxa_data>
          <all_extant/>
        </taxa_data>
        <character_data>
          <character type="molecular" name="mitochondrially encoded 16S RNA"/>
        </character_data>
        <comment>Tree 1</comment>
      </source_tree>
      <source_tree name="Ptacek_etal_2001_2">
        <tree>
          <tree_string>
            <string_value lines="1">(Jasus_edwardsii, ((Panulirus_interruptus, (Panulirus_argus, (Panulirus_guttatus, ((Panulirus_penicillatus, Panulirus_echinatus), (Panulirus_japonicus, ((Panulirus_longipes, (Panulirus_marginatus, Panulirus_cygnus)), (Panulirus_pascuensis, Panulirus_femoristriga))))))), (Panulirus_polyphagus, ((((Panulirus_laevicauda, Panulirus_inflatus), (Panulirus_stimpsoni, (Panulirus_regius, Panulirus_gracilis))), (Panulirus_versicolor, Panulirus_ornatus)), Panulirus_homarus))));</string_value>
          </tree_string>
          <figure_legend>
            <string_value lines="1">(A) Strict consensus of two minimal-length trees based on maximum-parsimony analysis of the 16S data set for the 22 taxa examined (tree length = 533; consistency index = 0.552; homoplasy index = 0.448; retention index = 0.644). Numbers on the branches are branch lengths measured as number of nucleotide substitutions. Bootstrap support (&gt;50%) for 1000 iterations for  maximum parsimony and neighbour joining, respectively, is given in circles at the nodes. (B) Optimal tree topology from  maximum-likelihood analysis with branch lengths indicated (-Ln = 2978). (I) = Group I; (II) = Group II; (III) = Group III; (IV) = Group IV, all based on the morphological groups of George and Main (1967).</string_value>
          </figure_legend>
          <figure_number>
            <string_value lines="1">1B</string_value>
          </figure_number>
          <page_number>
            <string_value lines="1">1043</string_value>
          </page_number>
          <tree_inference>
            <optimality_criterion name="Maximum Likelihood"/>
          </tree_inference>
          <topology>
            <outgroup>
              <string_value lines="1">Jasus edwardsii</string_value>
            </outgroup>
          </topology>
          <weight>
            <real_value rank="0">0.5</real_value>
          </weight>
        </tree>
        <taxa_data>
          <all_extant/>
        </taxa_data>
        <character_data>
          <character type="molecular" name="mitochondrially encoded 16S RNA"/>
        </character_data>
        <comment>Tree 2</comment>
      </source_tree>
      <source_tree name="Ptacek_etal_2001_3">
        <tree>
          <tree_string>
            <string_value lines="1">(Jasus_edwardsii, ((Panulirus_polyphagus, ((Panulirus_ornatus, Panulirus_homarus, (Panulirus_gracilis, (Panulirus_inflatus, (Panulirus_regius, Panulirus_laevicauda)))), (Panulirus_versicolor, Panulirus_stimpsoni))), (Panulirus_interruptus, (Panulirus_argus, Panulirus_guttatus, (Panulirus_penicillatus, Panulirus_echinatus)), (Panulirus_japonicus, (Panulirus_pascuensis, (Panulirus_marginatus, Panulirus_cygnus, (Panulirus_longipes, Panulirus_femoristriga)))))));</string_value>
            <comment>Tree 4 of 4 Maximum Likelihood analysis of COI data</comment>
          </tree_string>
          <figure_legend>
            <string_value lines="1">(A) Strict consensus of three minimal-length trees based on maximum-parsimony analysis of the COI data set for the 22 taxa examined (tree length = 1394; consistency index = 0.367; homoplasy index = 0.633; retention index = 0.420). Numbers on the branches are branch lengths measured as number of nucleotide substitutions.  Bootstrap support (&gt;50%) for 1000 iterations for maximum parsimony and neighbour joining, respectively, is given in circles at the nodes. (B) Optimal tree topology from maximum-likelihood analysis with branch lengths indicated (-Ln = 6032). (I) = Group I; (II) =  Group II; (III) = Group III; (IV) = Group IV, all based on the morphological groups of George and Main (1967).</string_value>
          </figure_legend>
          <figure_number>
            <string_value lines="1">2A</string_value>
          </figure_number>
          <page_number>
            <string_value lines="1">1044</string_value>
          </page_number>
          <tree_inference>
            <optimality_criterion name="Maximum Parsimony"/>
          </tree_inference>
          <topology>
            <outgroup>
              <string_value lines="1">Jasus edwardsii</string_value>
            </outgroup>
          </topology>
          <weight>
            <real_value rank="0">0.5</real_value>
          </weight>
        </tree>
        <taxa_data>
          <all_extant/>
        </taxa_data>
        <character_data>
          <character type="molecular" name="mitochondrially encoded cytochrome c oxidase I"/>
        </character_data>
        <comment>Tree 3</comment>
      </source_tree>
      <source_tree name="Ptacek_etal_2001_4">
        <tree>
          <tree_string>
            <string_value lines="1">(Jasus_edwardsii, ((Panulirus_versicolor, (Panulirus_stimpsoni, (Panulirus_polyphagus, (Panulirus_ornatus, Panulirus_homarus, (Panulirus_inflatus, (Panulirus_gracilis, (Panulirus_regius, Panulirus_laevicauda))))))), (Panulirus_argus, (Panulirus_interruptus, ((Panulirus_guttatus, (Panulirus_penicillatus, Panulirus_echinatus)), (Panulirus_japonicus, ((Panulirus_longipes, Panulirus_femoristriga), (Panulirus_cygnus, (Panulirus_pascuensis, Panulirus_marginatus)))))))));</string_value>
            <comment>Tree 4 of 4 Maximum Likelihood analysis of COI data</comment>
          </tree_string>
          <figure_legend>
            <string_value lines="1">(A) Strict consensus of three minimal-length trees based on maximum-parsimony analysis of the COI data set for the 22 taxa examined (tree length = 1394; consistency index = 0.367; homoplasy index = 0.633; retention index = 0.420). Numbers on the branches are branch lengths measured as number of nucleotide substitutions.  Bootstrap support (&gt;50%) for 1000 iterations for maximum parsimony and neighbour joining, respectively, is given in circles at the nodes. (B) Optimal tree topology from maximum-likelihood analysis with branch lengths indicated (-Ln = 6032). (I) = Group I; (II) =  Group II; (III) = Group III; (IV) = Group IV, all based on the morphological groups of George and Main (1967).</string_value>
          </figure_legend>
          <figure_number>
            <string_value lines="1">2B</string_value>
          </figure_number>
          <page_number>
            <string_value lines="1">1044</string_value>
          </page_number>
          <tree_inference>
            <optimality_criterion name="Maximum Likelihood"/>
          </tree_inference>
          <topology>
            <outgroup>
              <string_value lines="1">Jasus edwardsii</string_value>
            </outgroup>
          </topology>
          <weight>
            <real_value rank="0">0.5</real_value>
          </weight>
        </tree>
        <taxa_data>
          <all_extant/>
        </taxa_data>
        <character_data>
          <character type="molecular" name="mitochondrially encoded cytochrome c oxidase I"/>
        </character_data>
        <comment>Tree 4</comment>
      </source_tree>
      <source_tree name="Ptacek_etal_2001_5">
        <tree>
          <tree_string>
            <string_value lines="1">(Jasus_edwardsii, ((Panulirus_interruptus, (Panulirus_guttatus, (Panulirus_argus, (Panulirus_penicillatus, Panulirus_echinatus)), (Panulirus_japonicus, (Panulirus_marginatus, Panulirus_cygnus, (Panulirus_pascuensis, (Panulirus_femoristriga, Panulirus_longipes)))))), (Panulirus_polyphagus, Panulirus_versicolor, Panulirus_stimpsoni, ((Panulirus_inflatus, (Panulirus_gracilis, (Panulirus_laevicauda, Panulirus_regius))), (Panulirus_ornatus, Panulirus_homarus)))));</string_value>
            <comment>Tree 4 of 4 Maximum Likelihood analysis of COI data</comment>
          </tree_string>
          <figure_legend>
            <string_value lines="1">(A) Strict consensus of seven minimal-length trees based on maximum-parsimony analysis of the combined 16S and COI data sets for the 22 taxa examined (tree length = 1962; consistency index = 0.411; homoplasy index = 0.589; retention index = 0.473). Numbers on the branches are branch lengths measured as number of nucleotide  substitutions. Bootstrap support (&gt;50%) for 1000 iterations for maximum parsimony and neighbour joining, respectively, is given in circles at the nodes. (B) Optimal tree topology from maximum likelihood analysis with branch lengths indicated (-Ln = 9208). (I) =  Group I; (II) = Group II; (III) = Group III; (IV) = Group IV, all based on the morphological groups of George and Main (1967).</string_value>
          </figure_legend>
          <figure_number>
            <string_value lines="1">3A</string_value>
          </figure_number>
          <page_number>
            <string_value lines="1">1045</string_value>
          </page_number>
          <tree_inference>
            <optimality_criterion name="Maximum Parsimony"/>
          </tree_inference>
          <topology>
            <outgroup>
              <string_value lines="1">Jasus edwardsii</string_value>
            </outgroup>
          </topology>
          <weight>
            <real_value rank="0">0.5</real_value>
          </weight>
        </tree>
        <taxa_data>
          <all_extant/>
        </taxa_data>
        <character_data>
          <character type="molecular" name="mitochondrially encoded cytochrome c oxidase I"/>
          <character type="molecular" name="mitochondrially encoded 16S RNA"/>
        </character_data>
        <comment>Tree 5</comment>
      </source_tree>
      <source_tree name="Ptacek_etal_2001_6">
        <tree>
          <tree_string>
            <string_value lines="1">(Jasus_edwardsii, ((Panulirus_argus, (Panulirus_interruptus, (Panulirus_guttatus, ((Panulirus_penicillatus, Panulirus_echinatus), (Panulirus_japonicus, ((Panulirus_pascuensis, (Panulirus_marginatus, Panulirus_cygnus)), (Panulirus_femoristriga, Panulirus_longipes))))))), (Panulirus_polyphagus, (((Panulirus_ornatus, (Panulirus_inflatus, (Panulirus_gracilis, (Panulirus_laevicauda, Panulirus_regius)))), Panulirus_homarus), (Panulirus_versicolor, Panulirus_stimpsoni)))));</string_value>
            <comment>Tree 4 of 4 Maximum Likelihood analysis of COI data</comment>
          </tree_string>
          <figure_legend>
            <string_value lines="1">(A) Strict consensus of seven minimal-length trees based on maximum-parsimony analysis of the combined 16S and COI data sets for the 22 taxa examined (tree length = 1962; consistency index = 0.411; homoplasy index = 0.589; retention index = 0.473). Numbers on the branches are branch lengths measured as number of nucleotide  substitutions. Bootstrap support (&gt;50%) for 1000 iterations for maximum parsimony and neighbour joining, respectively, is given in circles at the nodes. (B) Optimal tree topology from maximum likelihood analysis with branch lengths indicated (-Ln = 9208). (I) =  Group I; (II) = Group II; (III) = Group III; (IV) = Group IV, all based on the morphological groups of George and Main (1967).</string_value>
          </figure_legend>
          <figure_number>
            <string_value lines="1">3B</string_value>
          </figure_number>
          <page_number>
            <string_value lines="1">1045</string_value>
          </page_number>
          <tree_inference>
            <optimality_criterion name="Maximum Likelihood"/>
          </tree_inference>
          <topology>
            <outgroup>
              <string_value lines="1">Jasus edwardsii</string_value>
            </outgroup>
          </topology>
          <weight>
            <real_value rank="0">0.5</real_value>
          </weight>
        </tree>
        <taxa_data>
          <all_extant/>
        </taxa_data>
        <character_data>
          <character type="molecular" name="mitochondrially encoded cytochrome c oxidase I"/>
          <character type="molecular" name="mitochondrially encoded 16S RNA"/>
        </character_data>
      </source_tree>
    </source>
    <source name="Ravago_Juinio-menez_2002">
      <bibliographic_information>
        <article>
          <authors>
            <author>
              <surname>
                <string_value lines="1">Ravago</string_value>
              </surname>
              <other_names>
                <string_value lines="1">Rachel G</string_value>
              </other_names>
            </author>
            <author>
              <surname>
                <string_value lines="1">Juinio-menez</string_value>
              </surname>
              <other_names>
                <string_value lines="1">Marie Antonette</string_value>
              </other_names>
            </author>
          </authors>
          <title>
            <string_value lines="1">Phylogenetic Position of the Striped-Legged Forms of Panulirus longipes (A. Milne-Edwards, 1868) (Decapoda, Palinuridae) Inferred from Mitochondrial DNA Sequences</string_value>
          </title>
          <year>
            <integer_value rank="0">2002</integer_value>
          </year>
          <journal>
            <string_value lines="1">Crustaceana</string_value>
          </journal>
          <volume>
            <string_value lines="1">75</string_value>
          </volume>
          <pages>
            <string_value lines="1">1047-1059</string_value>
          </pages>
          <issue>
            <string_value lines="1">9</string_value>
          </issue>
        </article>
      </bibliographic_information>
      <source_tree name="Ravago_Juinio-menez_2002_1">
        <tree>
          <tree_string>
            <string_value lines="1">(Parribacus_antarcticus, ((Panulirus_penicillatus, (Panulirus_japonicus, (Panulirus_femoristriga, (Panulirus_marginatus, (Panulirus_cygnus, Panulirus_longipes))))), (Panulirus_ornatus, (Panulirus_homarus, Panulirus_versicolor))));</string_value>
          </tree_string>
          <figure_legend>
            <string_value lines="1">Consensus tree generated from maximum parsimony analysis of partial mitochondrial cytochrome oxydase I sequence of 10 species of Palinurus White, 1847 with Parribacus antarcticus (lund, 1793) as an outgroup. Tree length is 652 steps. Transitions and transversions were weighted equally. Numbers beside internal branches indicate bootstrap probabilities based on 500 pseudoreplicates. Letters in parentheses refer to sequence variants for each species (haplotype designation).</string_value>
          </figure_legend>
          <figure_number>
            <string_value lines="1">1</string_value>
          </figure_number>
          <page_number>
            <string_value lines="1">1054</string_value>
          </page_number>
          <tree_inference>
            <optimality_criterion name="Maximum Parsimony"/>
          </tree_inference>
          <topology>
            <outgroup>
              <string_value lines="1">Parribacus antarcticus</string_value>
            </outgroup>
          </topology>
          <weight>
            <real_value rank="0">0.5</real_value>
          </weight>
        </tree>
        <taxa_data>
          <all_extant/>
        </taxa_data>
        <character_data>
          <character type="molecular" name="mitochondrially encoded cytochrome c oxidase I"/>
        </character_data>
        <comment>Tree 1</comment>
      </source_tree>
      <source_tree name="Ravago_Juinio-menez_2002_2">
        <tree>
          <tree_string>
            <string_value lines="1">(Parribacus_antarcticus, ((Panulirus_penicillatus, (Panulirus_japonicus, (Panulirus_femoristriga, (Panulirus_marginatus, (Panulirus_cygnus, Panulirus_longipes))))), (Panulirus_versicolor, (Panulirus_homarus, Panulirus_ornatus))));</string_value>
          </tree_string>
          <figure_legend>
            <string_value lines="1">Neighbour-joining tree based on genetic distances estimated from the partial mitochondrial cytochrome oxydase I gene sequences of 10 species of Panulirus White, 1847. Parribacus antarcticus (Lund, 1793) is included as an outgroup species. Distances were estimated by Kimura's 2-parameter model (ts/tv = 2.5), scale bar represents number of nucleotide substitutions per site. Numbers beside internal branches indicate bootstrap probabilities based on 1,000 pseudoreplicates. Letters in parenthese refer to sequence variants for each species (haplotype designation)</string_value>
          </figure_legend>
          <figure_number>
            <string_value lines="1">2</string_value>
          </figure_number>
          <page_number>
            <string_value lines="1">1055</string_value>
          </page_number>
          <tree_inference>
            <optimality_criterion name="Neighbour Joining"/>
          </tree_inference>
          <topology>
            <outgroup>
              <string_value lines="1">Parribacus antarcticus</string_value>
            </outgroup>
          </topology>
          <weight>
            <real_value rank="0">0.5</real_value>
          </weight>
        </tree>
        <taxa_data>
          <all_extant/>
        </taxa_data>
        <character_data>
          <character type="molecular" name="mitochondrially encoded cytochrome c oxidase I"/>
        </character_data>
      </source_tree>
    </source>
    <source name="Sarver_etal_1998">
      <bibliographic_information>
        <article>
          <authors>
            <author>
              <surname>
                <string_value lines="1">Sarver</string_value>
              </surname>
              <other_names>
                <string_value lines="1">Shane K</string_value>
              </other_names>
            </author>
            <author>
              <surname>
                <string_value lines="1">Silberman</string_value>
              </surname>
              <other_names>
                <string_value lines="1">Jeffrey D</string_value>
              </other_names>
            </author>
            <author>
              <surname>
                <string_value lines="1">Walsh</string_value>
              </surname>
              <other_names>
                <string_value lines="1">Patrick J</string_value>
              </other_names>
            </author>
          </authors>
          <title>
            <string_value lines="1">Mitochondrial DNA Sequence Evidence Supporting the Recognition of Two Subspecies or Species of the Florida Spiny Lobster Panulirus argus</string_value>
          </title>
          <year>
            <integer_value rank="0">1998</integer_value>
          </year>
          <journal>
            <string_value lines="1">Journal of Crustacean Biology</string_value>
          </journal>
          <volume>
            <string_value lines="1">18</string_value>
          </volume>
          <pages>
            <string_value lines="1">177-186</string_value>
          </pages>
          <issue>
            <string_value lines="1">1</string_value>
          </issue>
        </article>
      </bibliographic_information>
      <source_tree name="Sarver_etal_1998_1">
        <tree>
          <tree_string>
            <string_value lines="1">((Panulirus_argus, (Panulirus_longipes, (Panulirus_cygnus, Panulirus_marginatus))), (Homarus_americanus, Scyllarides_nodifer));</string_value>
          </tree_string>
          <figure_legend>
            <string_value lines="1">Maximum-likelihood tree based on analysis of 16S rRNA gene sequences which is the same as one of the minimum-length trees resulting from maximum parsimony. Bootstrap values (250 replicates) for the parsimony tree  areindicated over the internode branches and  estimated branch lengths for the maximum likelihood tree are indicated below the branches. Sample locations are as follows: P. argus A = Antigua, P. argus J = Jamaica, P. argus Mi = Miami, P. argus P = Panama, P. argus V = Venezuela, P. argus BR1-5 = Brazil.</string_value>
          </figure_legend>
          <figure_number>
            <string_value lines="1">3</string_value>
          </figure_number>
          <page_number>
            <string_value lines="1">184</string_value>
          </page_number>
          <tree_inference>
            <optimality_criterion name="Maximum Likelihood"/>
          </tree_inference>
          <topology>
            <outgroup>
              <string_value lines="1">Homarus americanus
Scyllarides nodifer</string_value>
            </outgroup>
          </topology>
        </tree>
        <taxa_data>
          <all_extant/>
        </taxa_data>
        <character_data>
          <character type="molecular" name="mitochondrially encoded 16S RNA"/>
        </character_data>
      </source_tree>
    </source>
    <source name="Schram_2001">
      <bibliographic_information>
        <article>
          <authors>
            <author>
              <surname>
                <string_value lines="1">Schram</string_value>
              </surname>
              <other_names>
                <string_value lines="1">Frederick R</string_value>
              </other_names>
            </author>
          </authors>
          <title>
            <string_value lines="1">Phylogeny of decapods: Moving towards a consensus</string_value>
          </title>
          <year>
            <integer_value rank="0">2001</integer_value>
          </year>
          <journal>
            <string_value lines="1">Hydrobiologia</string_value>
          </journal>
          <volume>
            <string_value lines="1">449</string_value>
          </volume>
          <pages>
            <string_value lines="1">1-20</string_value>
          </pages>
        </article>
      </bibliographic_information>
      <source_tree name="Schram_2001_1">
        <tree>
          <tree_string>
            <string_value lines="1">(Euphausia_sp., ((Penaeus_sp., Sicyonia_sp.), ((Stenopus_hispidus, (Polycheles_typhlops, ((Palinurellus_gundlachi, Panulirus_versicolor, (Scyllarus_arctus, Ibacus_peronii)), (Enoplometopus_debelius, ((Thaumastocheles_zaleucus, (Homarus_gammarus, Homarus_americanus, Nephrops_norvegicus, Nephropsis_stewarti)), ((Pontastacus_leptodactylus, Orconectes_limosus, Cherax_destructor), ((Trypaea_australiensis, Calocaris_macandreae, Neaxiopsis_gundlachi, Axius_stirynchus, Upogebia_pusilla, Jaxea_nocturna, Thalassina_anomala), ((Lomis_hirta, Pomatocheles_jeffreysii, (Galathea_intermedia, Galathea_squamifera, Munida_rugosa, Pisidia_longicornis, Petrolisthes_lamarckii, Aegla_sp., Lithodes_maja, (Birgus_latro, (Albunea_symmysta, Emerita_sp.))), (Pagurus_bernhardus, Xylocheles_miersi)), (Homolodromia_bouvieri, Dromia_personata, (Homola_barbata, Ranina_ranina, (Medorippe_lanata, Hyas_araneus, Pilumnus_hirtellus, Xantho_poressa, Carcinus_maenas))))))))))), (Alpheus_lottini, (Macrobrachium_lanchesteri, Macrobrachium_rosenbergii, Macrobrachium_nipponense, Macrobrachium_sp., Macrobrachium_potiuna, Macrobrachium_lar, Crangon_crangon)))));</string_value>
          </tree_string>
          <figure_legend>
            <string_value lines="1">Figure 6. The 50% majority rule tree of 14 400 trees of Decapoda resulting from a reconfigured character set from that used in Figure 5 (see text for details) employing the features derived from Scholtz &amp; Richter (1995) with the addition of characters from Burkenroad (1981). All branches 100% unless otherwise noted.</string_value>
          </figure_legend>
          <figure_number>
            <string_value lines="1">6</string_value>
          </figure_number>
          <page_number>
            <string_value lines="1">7</string_value>
          </page_number>
          <tree_inference>
            <optimality_criterion name="Maximum Parsimony"/>
            <consensus_type name="Majority Rules 50%"/>
          </tree_inference>
          <topology>
            <outgroup>
              <string_value lines="1">NA</string_value>
            </outgroup>
          </topology>
        </tree>
        <taxa_data>
          <all_extant/>
        </taxa_data>
        <character_data>
          <character type="morphological" name="Adult morphology"/>
        </character_data>
      </source_tree>
      <source_tree name="Schram_2001_2">
        <tree>
          <tree_string>
            <string_value lines="1">(Euphausia_sp., ((Penaeus_sp., Sicyonia_sp.), ((Macrobrachium_lanchesteri, Macrobrachium_rosenbergii, Macrobrachium_nipponense, Macrobrachium_sp., Macrobrachium_potiuna, Macrobrachium_lar, Crangon_crangon, Alpheus_lottini), (Stenopus_hispidus, (Polycheles_typhlops, ((Panulirus_versicolor, Scyllarus_arctus), (Enoplometopus_debelius, ((Thaumastocheles_zaleucus, (Homarus_gammarus, Nephrops_norvegicus)), ((Pontastacus_leptodactylus, Cherax_destructor), (Trypaea_australiensis, Neoglyphea_inopinata, ((Pagurus_bernhardus, (Albunea_symmysta, (Galathea_intermedia, Aegla_sp., Lithodes_maja))), (Dromia_personata, (Medorippe_lanata, Carcinus_maenas)))))))))))));</string_value>
          </tree_string>
          <figure_legend>
            <string_value lines="1">Figure 8. The 50% majority rule tree of 45 trees of Decapoda resulting from the same data set as Fig. 7 except for the addition of Neoglyphea inopinata.</string_value>
          </figure_legend>
          <figure_number>
            <string_value lines="1">8</string_value>
          </figure_number>
          <page_number>
            <string_value lines="1">9</string_value>
          </page_number>
          <tree_inference>
            <optimality_criterion name="Maximum Parsimony"/>
            <consensus_type name="Majority Rules 50%"/>
          </tree_inference>
          <topology>
            <outgroup>
              <string_value lines="1">NA</string_value>
            </outgroup>
          </topology>
        </tree>
        <taxa_data>
          <all_extant/>
        </taxa_data>
        <character_data>
          <character type="morphological" name="Adult morphology"/>
        </character_data>
      </source_tree>
    </source>
    <source name="Shen_etal_2013">
      <bibliographic_information>
        <article>
          <authors>
            <author>
              <surname>
                <string_value lines="1">Shen</string_value>
              </surname>
              <other_names>
                <string_value lines="1">Hong</string_value>
              </other_names>
            </author>
            <author>
              <surname>
                <string_value lines="1">Braband</string_value>
              </surname>
              <other_names>
                <string_value lines="1">Anke</string_value>
              </other_names>
            </author>
            <author>
              <surname>
                <string_value lines="1">Scholtz</string_value>
              </surname>
              <other_names>
                <string_value lines="1">Gerhard</string_value>
              </other_names>
            </author>
          </authors>
          <title>
            <string_value lines="1">Mitogenomic analysis of decapod crustacean phylogeny corroborates traditional views on their relationships</string_value>
          </title>
          <year>
            <integer_value rank="0">2013</integer_value>
          </year>
          <journal>
            <string_value lines="1">Molecular Phylogenetics and Evolution</string_value>
          </journal>
          <volume>
            <string_value lines="1">66</string_value>
          </volume>
          <pages>
            <string_value lines="1">776-789</string_value>
          </pages>
          <issue>
            <string_value lines="1">3</string_value>
          </issue>
          <doi>
            <string_value lines="1">10.1016/j.ympev.2012.11.002</string_value>
          </doi>
        </article>
      </bibliographic_information>
      <source_tree name="Shen_etal_2013_1">
        <tree>
          <tree_string>
            <string_value lines="1">((Euphausia_pacifica, ((Lysiosquillina_maculata, Gonodactylus_chiragra), (Harpiosquilla_harpax, (Squilla_empusa, Squilla_mantis)))), ((Marsupenaeus_japonicus, ((Fenneropenaeus_chinensis, Penaeus_monodon), (Farfantepenaeus_californiensis, (Litopenaeus_stylirostris, Litopenaeus_vannamei)))), ((Halocaridina_rubra, (Alpheus_digitalis, (Exopalaemon_carinicauda, (Macrobrachium_nipponense, (Macrobrachium_lanchesteri, Macrobrachium_rosenbergii))))), (Stenopus_hispidus, ((Scyllarides_latus, (Panulirus_japonicus, (Panulirus_versicolor, (Panulirus_ornatus, Panulirus_stimpsoni)))), ((Polycheles_typhlops, ((Enoplometopus_occidentalis, (Homarus_gammarus, Homarus_americanus)), (Cherax_destructor, (Cambaroides_similis, (Procambarus_fallax_f._virginalis, Procambarus_clarkii))))), ((Calocaris_macandreae, (Corallianassa_coutierei, Neaxius_acanthus)), ((Upogebia_pusilla, Upogebia_major), (((Pagurus_longicarpus, Cryptolithodes_sitchensis), (Neopetrolisthes_maculatus, Shinkaia_crosnieri)), (Dromia_personata, ((Geothelphusa_dehaani, (Xenograpsus_testudinatus, (Eriocheir_japonica, (Eriocheir_hepuensis, Eriocheir_sinensis)))), ((Gandalfus_yunohana, Pseudocarcinus_gigas), ((Charybdis_japonica, (Portunus_trituberculatus, Callinectes_sapidus)), (Scylla_olivacea, (Scylla_serrata, (Scylla_tranquebarica, Scylla_paramamosain))))))))))))))));</string_value>
          </tree_string>
          <figure_legend>
            <string_value lines="1">Strand bias. (A) analysis of decapod relationships based on Maximum Likelihood (RaxML) and Bayesian (PhyloBayes) analyses of the amino acid dataset. The amino acids of 12 mitochondrial protein coding genes (except nad2) are concatenated in the dataset. To decrease the  impacts of the strand bias, four astacids are excluded from AA dataset. Stars indicate bootstrap value is 100 ML and Posterior Probabilities BAY is 1. (B) Analysis of decapod relationships based on Maximum Likelihood analysis (RaxML) of a degenerated nucleotide dataset. 12 mitochondrial protein coding genes. Five stomatopods and Euphausia pacifica are used as outgroups.</string_value>
          </figure_legend>
          <figure_number>
            <string_value lines="1">2B</string_value>
          </figure_number>
          <page_number>
            <string_value lines="1">781</string_value>
          </page_number>
          <tree_inference>
            <optimality_criterion name="Maximum Likelihood"/>
          </tree_inference>
          <topology>
            <outgroup>
              <string_value lines="1">Euphausia pacifica
Lysiosquillina maculata
Gonodactylus chiragra
Harpiosquilla harpax
Squilla mantis
Squilla empusa</string_value>
            </outgroup>
          </topology>
          <weight>
            <real_value rank="0">0.5</real_value>
          </weight>
        </tree>
        <taxa_data>
          <all_extant/>
        </taxa_data>
        <character_data>
          <character type="molecular" name="complete mitochondrial genome">
            <comment>degenerated nucleotide dataset - Except nad2 protein</comment>
          </character>
        </character_data>
        <comment>Tree 1</comment>
      </source_tree>
      <source_tree name="Shen_etal_2013_2">
        <tree>
          <tree_string>
            <string_value lines="1">((Euphausia_pacifica, ((Lysiosquillina_maculata, Gonodactylus_chiragra), (Harpiosquilla_harpax, (Squilla_empusa, Squilla_mantis)))), ((Marsupenaeus_japonicus, ((Fenneropenaeus_chinensis, Penaeus_monodon), (Farfantepenaeus_californiensis, (Litopenaeus_stylirostris, Litopenaeus_vannamei)))), ((Halocaridina_rubra, (Alpheus_digitalis, (Exopalaemon_carinicauda, (Macrobrachium_nipponense, (Macrobrachium_lanchesteri, Macrobrachium_rosenbergii))))), (Stenopus_hispidus, ((Scyllarides_latus, (Panulirus_japonicus, (Panulirus_versicolor, (Panulirus_ornatus, Panulirus_stimpsoni)))), ((Polycheles_typhlops, ((Enoplometopus_occidentalis, (Homarus_gammarus, Homarus_americanus)), (Cherax_destructor, (Cambaroides_similis, (Procambarus_fallax_f._virginalis, Procambarus_clarkii))))), ((Calocaris_macandreae, (Corallianassa_coutierei, Neaxius_acanthus)), ((Upogebia_pusilla, Upogebia_major), (((Pagurus_longicarpus, Cryptolithodes_sitchensis), (Neopetrolisthes_maculatus, Shinkaia_crosnieri)), (Dromia_personata, ((Geothelphusa_dehaani, (Xenograpsus_testudinatus, (Eriocheir_japonica, (Eriocheir_hepuensis, Eriocheir_sinensis)))), ((Gandalfus_yunohana, Pseudocarcinus_gigas), ((Charybdis_japonica, (Portunus_trituberculatus, Callinectes_sapidus)), (Scylla_olivacea, (Scylla_tranquebarica, (Scylla_serrata, Scylla_paramamosain))))))))))))))));</string_value>
          </tree_string>
          <figure_legend>
            <string_value lines="1">Analyses of decapod relationships with different datasets. (A) Analysis based on maximum likelihood analysis (RaxML) of two different nucleotide datasets (12 mitochondrial protein coding genes (except nad2), and 12 protein coding genes plus 12s rRNA and 16s rRNA) and Bayesian analysis (PhyloBayes 3.2e) of amino acid dataset. The only topological differences between the two ML and the Bayesian analyses concern the internal relationships of stomatopods and those of the Brachyura Eriocheir, Scylla and Gandalfus Pseudocarcinus as indicated by a minus. Stars indicate the two ML bootstrap values being 100, and BAY Posterior Probabilities being 1. (B). Bayesian analysis  (PhyloBayes) of the two different nucleotide datasets (12 mitochondrial protein coding genes (except nad2), and 12 protein coding genes plus 12s rRNA and 16s rRNA). BAY Posterior Probabilities are above or below the branches. Star indicates both BAY Posterior Probabilities are 1. The only major differences to the topology in A are the position of  Stenopus as sister to Caridea and the unresolved basal branching of the Reptantia. (C) Maximum likelihood analysis of the amino acid data set as in A. Bootstrap values above or under the branches. This is the only analysis showing monophyletic Thalassinida, although with low support. Furthermore, Polycheles is placed as sister group to Achelata.</string_value>
          </figure_legend>
          <figure_number>
            <string_value lines="1">3A</string_value>
          </figure_number>
          <page_number>
            <string_value lines="1">782</string_value>
          </page_number>
          <tree_inference>
            <optimality_criterion name="Bayesian"/>
            <optimality_criterion name="Maximum Likelihood"/>
          </tree_inference>
          <topology>
            <outgroup>
              <string_value lines="1">Euphausia pacifica
Lysiosquillina maculata
Gonodactylus chiragra
Harpiosquilla harpax
Squilla mantis
Squilla empusa</string_value>
            </outgroup>
          </topology>
          <weight>
            <real_value rank="0">0.5</real_value>
          </weight>
        </tree>
        <taxa_data>
          <all_extant/>
        </taxa_data>
        <character_data>
          <character type="molecular" name="complete mitochondrial genome">
            <comment>nucleotide dataset - Except nad2 protein</comment>
          </character>
          <character type="molecular" name="mitochondrially encoded 12S RNA"/>
          <character type="molecular" name="mitochondrially encoded 16S RNA"/>
          <character type="molecular" name="complete mitochondrial genome">
            <comment>Amino acid dataset - Except nad2 protein</comment>
          </character>
        </character_data>
        <comment>Tree 2</comment>
      </source_tree>
      <source_tree name="Shen_etal_2013_3">
        <tree>
          <tree_string>
            <string_value lines="1">((Euphausia_pacifica, ((Lysiosquillina_maculata, Gonodactylus_chiragra), (Harpiosquilla_harpax, (Squilla_empusa, Squilla_mantis)))), ((Marsupenaeus_japonicus, ((Fenneropenaeus_chinensis, Penaeus_monodon), (Farfantepenaeus_californiensis, (Litopenaeus_stylirostris, Litopenaeus_vannamei)))), ((Stenopus_hispidus, (Halocaridina_rubra, (Alpheus_digitalis, (Exopalaemon_carinicauda, (Macrobrachium_nipponense, (Macrobrachium_lanchesteri, Macrobrachium_rosenbergii)))))), ((Scyllarides_latus, (Panulirus_japonicus, (Panulirus_versicolor, (Panulirus_ornatus, Panulirus_stimpsoni)))), (Polycheles_typhlops, ((Enoplometopus_occidentalis, (Homarus_gammarus, Homarus_americanus)), (Cherax_destructor, (Cambaroides_similis, (Procambarus_fallax_f._virginalis, Procambarus_clarkii))))), ((Calocaris_macandreae, (Corallianassa_coutierei, Neaxius_acanthus)), ((Upogebia_pusilla, Upogebia_major), (((Pagurus_longicarpus, Cryptolithodes_sitchensis), (Neopetrolisthes_maculatus, Shinkaia_crosnieri)), (Dromia_personata, ((Geothelphusa_dehaani, (Xenograpsus_testudinatus, (Eriocheir_hepuensis, (Eriocheir_japonica, Eriocheir_sinensis)))), (Gandalfus_yunohana, (Pseudocarcinus_gigas, ((Charybdis_japonica, (Portunus_trituberculatus, Callinectes_sapidus)), (Scylla_olivacea, (Scylla_serrata, (Scylla_tranquebarica, Scylla_paramamosain)))))))))))))));</string_value>
          </tree_string>
          <figure_legend>
            <string_value lines="1">Analyses of decapod relationships with different datasets. (A) Analysis based on maximum likelihood analysis (RaxML) of two different nucleotide datasets (12 mitochondrial protein coding genes (except nad2), and 12 protein coding genes plus 12s rRNA and 16s rRNA) and Bayesian analysis (PhyloBayes 3.2e) of amino acid dataset. The only topological differences between the two ML and the Bayesian analyses concern the internal relationships of stomatopods and those of the Brachyura Eriocheir, Scylla and Gandalfus Pseudocarcinus as indicated by a minus. Stars indicate the two ML bootstrap values being 100, and BAY Posterior Probabilities being 1. (B). Bayesian analysis  (PhyloBayes) of the two different nucleotide datasets (12 mitochondrial protein coding genes (except nad2), and 12 protein coding genes plus 12s rRNA and 16s rRNA). BAY Posterior Probabilities are above or below the branches. Star indicates both BAY Posterior Probabilities are 1. The only major differences to the topology in A are the position of  Stenopus as sister to Caridea and the unresolved basal branching of the Reptantia. (C) Maximum likelihood analysis of the amino acid data set as in A. Bootstrap values above or under the branches. This is the only analysis showing monophyletic Thalassinida, although with low support. Furthermore, Polycheles is placed as sister group to Achelata.</string_value>
          </figure_legend>
          <figure_number>
            <string_value lines="1">3B</string_value>
          </figure_number>
          <page_number>
            <string_value lines="1">783</string_value>
          </page_number>
          <tree_inference>
            <optimality_criterion name="Bayesian"/>
          </tree_inference>
          <topology>
            <outgroup>
              <string_value lines="1">Euphausia pacifica
Lysiosquillina maculata
Gonodactylus chiragra
Harpiosquilla harpax
Squilla mantis
Squilla empusa</string_value>
            </outgroup>
          </topology>
          <weight>
            <real_value rank="0">0.5</real_value>
          </weight>
        </tree>
        <taxa_data>
          <all_extant/>
        </taxa_data>
        <character_data>
          <character type="molecular" name="complete mitochondrial genome">
            <comment>nucleotide dataset - Except nad2 protein</comment>
          </character>
          <character type="molecular" name="mitochondrially encoded 12S RNA"/>
          <character type="molecular" name="mitochondrially encoded 16S RNA"/>
          <character type="molecular" name="complete mitochondrial genome">
            <comment>Amino acid dataset - Except nad2 protein</comment>
          </character>
        </character_data>
        <comment>Tree 3</comment>
      </source_tree>
      <source_tree name="Shen_etal_2013_4">
        <tree>
          <tree_string>
            <string_value lines="1">((Euphausia_pacifica, (Lysiosquillina_maculata, (Gonodactylus_chiragra, (Harpiosquilla_harpax, (Squilla_empusa, Squilla_mantis))))), ((Marsupenaeus_japonicus, ((Fenneropenaeus_chinensis, Penaeus_monodon), (Litopenaeus_vannamei, (Farfantepenaeus_californiensis, Litopenaeus_stylirostris)))), ((Halocaridina_rubra, (Alpheus_digitalis, (Exopalaemon_carinicauda, (Macrobrachium_lanchesteri, (Macrobrachium_nipponense, Macrobrachium_rosenbergii))))), (Stenopus_hispidus, ((Polycheles_typhlops, (Scyllarides_latus, (Panulirus_japonicus, (Panulirus_versicolor, (Panulirus_ornatus, Panulirus_stimpsoni))))), (((Enoplometopus_occidentalis, (Homarus_gammarus, Homarus_americanus)), (Cherax_destructor, (Cambaroides_similis, (Procambarus_fallax_f._virginalis, Procambarus_clarkii)))), (((Calocaris_macandreae, (Corallianassa_coutierei, Neaxius_acanthus)), (Upogebia_pusilla, Upogebia_major)), (((Pagurus_longicarpus, Cryptolithodes_sitchensis), (Neopetrolisthes_maculatus, Shinkaia_crosnieri)), (Dromia_personata, ((Geothelphusa_dehaani, (Xenograpsus_testudinatus, (Eriocheir_sinensis, (Eriocheir_japonica, Eriocheir_hepuensis)))), ((Gandalfus_yunohana, Pseudocarcinus_gigas), ((Charybdis_japonica, (Portunus_trituberculatus, Callinectes_sapidus)), (Scylla_olivacea, (Scylla_serrata, (Scylla_tranquebarica, Scylla_paramamosain)))))))))))))));</string_value>
          </tree_string>
          <figure_legend>
            <string_value lines="1">Analyses of decapod relationships with different datasets. (A) Analysis based on maximum likelihood analysis (RaxML) of two different nucleotide datasets (12 mitochondrial protein coding genes (except nad2), and 12 protein coding genes plus 12s rRNA and 16s rRNA) and Bayesian analysis (PhyloBayes 3.2e) of amino acid dataset. The only topological differences between the two ML and the Bayesian analyses concern the internal relationships of stomatopods and those of the Brachyura Eriocheir, Scylla and Gandalfus Pseudocarcinus as indicated by a minus. Stars indicate the two ML bootstrap values being 100, and BAY Posterior Probabilities being 1. (B). Bayesian analysis  (PhyloBayes) of the two different nucleotide datasets (12 mitochondrial protein coding genes (except nad2), and 12 protein coding genes plus 12s rRNA and 16s rRNA). BAY Posterior Probabilities are above or below the branches. Star indicates both BAY Posterior Probabilities are 1. The only major differences to the topology in A are the position of  Stenopus as sister to Caridea and the unresolved basal branching of the Reptantia. (C) Maximum likelihood analysis of the amino acid data set as in A. Bootstrap values above or under the branches. This is the only analysis showing monophyletic Thalassinida, although with low support. Furthermore, Polycheles is placed as sister group to Achelata.</string_value>
          </figure_legend>
          <figure_number>
            <string_value lines="1">3C</string_value>
          </figure_number>
          <page_number>
            <string_value lines="1">784</string_value>
          </page_number>
          <tree_inference>
            <optimality_criterion name="Maximum Likelihood"/>
          </tree_inference>
          <topology>
            <outgroup>
              <string_value lines="1">Euphausia pacifica
Lysiosquillina maculata
Gonodactylus chiragra
Harpiosquilla harpax
Squilla mantis
Squilla empusa</string_value>
            </outgroup>
          </topology>
          <weight>
            <real_value rank="0">0.5</real_value>
          </weight>
        </tree>
        <taxa_data>
          <all_extant/>
        </taxa_data>
        <character_data>
          <character type="molecular" name="complete mitochondrial genome">
            <comment>Amino acid dataset - Except nad2 protein</comment>
          </character>
        </character_data>
        <comment>Tree 4</comment>
      </source_tree>
    </source>
    <source name="Suresh_etal_2012">
      <bibliographic_information>
        <article>
          <authors>
            <author>
              <surname>
                <string_value lines="1">Suresh</string_value>
              </surname>
              <other_names>
                <string_value lines="1">P</string_value>
              </other_names>
            </author>
            <author>
              <surname>
                <string_value lines="1">Sasireka</string_value>
              </surname>
              <other_names>
                <string_value lines="1">G</string_value>
              </other_names>
            </author>
            <author>
              <surname>
                <string_value lines="1">Karthikeyan</string_value>
              </surname>
              <other_names>
                <string_value lines="1">K A M</string_value>
              </other_names>
            </author>
          </authors>
          <title>
            <string_value lines="1">Molecular insights into the phylogenetics of spiny lobsters of Gulf of Mannar marine biosphere reserve based on 28S rDNA</string_value>
          </title>
          <year>
            <integer_value rank="0">2012</integer_value>
          </year>
          <journal>
            <string_value lines="1">Indian Journal of Biotechnology</string_value>
          </journal>
          <volume>
            <string_value lines="1">11</string_value>
          </volume>
          <pages>
            <string_value lines="1">182-186</string_value>
          </pages>
        </article>
      </bibliographic_information>
      <source_tree name="Suresh_etal_2012_1">
        <tree>
          <tree_string>
            <string_value lines="1">(Thenus_orientalis, (Panulirus_ornatus, (Panulirus_versicolor, (Panulirus_homarus, Panulirus_polyphagus))));</string_value>
          </tree_string>
          <figure_legend>
            <string_value lines="1">Fig. 2 - Minimum evolution tree showing relationship among the species of spiny lobster genus Panulirus
Fig. 3 - Maximum parsimony tree showing relationship amongst the species of spiny lobster genus Panulirus
Fig. 4 - Neighbor joining tree (bootstrap) showing relationship amongst the species of spimy lobster genus Palunirus
Fig. 5 - Minimum evolution tree showing relationship among the species of spiny lobster genus Panulirus
Fig. 6 - Maximum parsimony tree (bootstrap) showing relationship amongst the species of spiny lobster genus Panulirus</string_value>
          </figure_legend>
          <figure_number>
            <string_value lines="1">2 to 6</string_value>
            <comment>All trees share the same topology</comment>
          </figure_number>
          <page_number>
            <string_value lines="1">185</string_value>
          </page_number>
          <tree_inference>
            <optimality_criterion name="Maximum Parsimony"/>
            <optimality_criterion name="Neighbour Joining"/>
            <optimality_criterion name="Minimum evolution"/>
          </tree_inference>
          <topology>
            <outgroup>
              <string_value lines="1">Thenus orientalis</string_value>
            </outgroup>
          </topology>
        </tree>
        <taxa_data>
          <all_extant/>
        </taxa_data>
        <character_data>
          <character type="molecular" name="RNA, 28S ribosomal"/>
        </character_data>
      </source_tree>
    </source>
    <source name="Tourinho_etal_2012">
      <bibliographic_information>
        <article>
          <authors>
            <author>
              <surname>
                <string_value lines="1">Tourinho</string_value>
              </surname>
              <other_names>
                <string_value lines="1">Julia L</string_value>
              </other_names>
            </author>
            <author>
              <surname>
                <string_value lines="1">Sole-cava</string_value>
              </surname>
              <other_names>
                <string_value lines="1">Antonio M</string_value>
              </other_names>
            </author>
            <author>
              <surname>
                <string_value lines="1">Lazoski</string_value>
              </surname>
              <other_names>
                <string_value lines="1">Cristiano</string_value>
              </other_names>
            </author>
          </authors>
          <title>
            <string_value lines="1">Cryptic species within the commercially most important lobster in the tropical Atlantic, the spiny lobster Panulirus argus</string_value>
          </title>
          <year>
            <integer_value rank="0">2012</integer_value>
          </year>
          <journal>
            <string_value lines="1">Marine Biology</string_value>
          </journal>
          <volume>
            <string_value lines="1">159</string_value>
          </volume>
          <pages>
            <string_value lines="1">1897-1906</string_value>
          </pages>
          <doi>
            <string_value lines="1">10.1007/s00227-012-1977-7</string_value>
          </doi>
        </article>
      </bibliographic_information>
      <source_tree name="Tourinho_etal_2012_1">
        <tree>
          <tree_string>
            <string_value lines="1">(((Panulirus_argus, ((Panulirus_interruptus, (Panulirus_guttatus, (Panulirus_echinatus, Panulirus_penicillatus))), (Panulirus_japonicus, (Panulirus_pascuensis, (Panulirus_cygnus, Panulirus_marginatus))))), (Panulirus_versicolor, (Panulirus_stimpsoni, (((Panulirus_ornatus, Panulirus_polyphagus), Panulirus_homarus), (Panulirus_inflatus, (Panulirus_laevicauda, (Panulirus_regius, Panulirus_gracilis))))))), (((Palinurus_mauritanicus, (Palinurus_charlestoni, ((Palinurus_delagoae, Palinurus_elephas), (Palinurus_gilchristi, Palinurus_barbarae)))), (Puerulus_angulatus, Palibythus_magnificus)), (Sagmariasus_verreauxi, (Jasus_edwardsii, (Jasus_lalandii, (Jasus_frontalis, (Jasus_caveorum, (Jasus_tristani, Jasus_paulensis))))))));</string_value>
          </tree_string>
          <figure_legend>
            <string_value lines="1">Phylogenetic tree based on the COI sequences of Palinuridae species dating divergence among taxa with a relaxed-clock model</string_value>
          </figure_legend>
          <figure_number>
            <string_value lines="1">4</string_value>
          </figure_number>
          <page_number>
            <string_value lines="1">1903</string_value>
          </page_number>
          <tree_inference>
            <optimality_criterion name="Bayesian"/>
          </tree_inference>
          <topology>
            <outgroup>
              <string_value lines="1">NA</string_value>
            </outgroup>
          </topology>
        </tree>
        <taxa_data>
          <all_extant/>
        </taxa_data>
        <character_data>
          <character type="molecular" name="mitochondrially encoded cytochrome c oxidase I"/>
        </character_data>
      </source_tree>
      <source_tree name="Tourinho_etal_2012_2">
        <tree>
          <tree_string>
            <string_value lines="1">((Panulirus_laevicauda, Panulirus_argus), (Thenus_orientalis, Ibacus_pubescens));</string_value>
          </tree_string>
          <figure_legend>
            <string_value lines="1">Maximum Likelihood phylogenetic tree based on ANT sequences of P. aff. argus. The Maximum Likelihood analysis (1,000 replicates) and the Bayesian inference (100 replicates) bootstrap and posterior probability values, respectively, are indicated only for the nodes with over 50 % support. P. laevicauda, Ibacus peronii and Thenus orientalis were used as outgroups for the ML analysis. Bayesian inference used only P.  laevicauda as an outgroup (see text)</string_value>
          </figure_legend>
          <figure_number>
            <string_value lines="1">3</string_value>
          </figure_number>
          <page_number>
            <string_value lines="1">1902</string_value>
          </page_number>
          <tree_inference>
            <optimality_criterion name="Maximum Likelihood"/>
          </tree_inference>
          <topology>
            <outgroup>
              <string_value lines="1">Panulirus laevicauda</string_value>
            </outgroup>
          </topology>
        </tree>
        <taxa_data>
          <all_extant/>
        </taxa_data>
        <character_data>
          <character type="molecular" name="mitochondrial carrier; adenine nucleotide translocator"/>
        </character_data>
      </source_tree>
    </source>
    <source name="Tsang_etal_2008">
      <bibliographic_information>
        <article>
          <authors>
            <author>
              <surname>
                <string_value lines="1">Tsang</string_value>
              </surname>
              <other_names>
                <string_value lines="1">L M</string_value>
              </other_names>
            </author>
            <author>
              <surname>
                <string_value lines="1">Ma</string_value>
              </surname>
              <other_names>
                <string_value lines="1">K Y</string_value>
              </other_names>
            </author>
            <author>
              <surname>
                <string_value lines="1">Ahyong</string_value>
              </surname>
              <other_names>
                <string_value lines="1">S T</string_value>
              </other_names>
            </author>
            <author>
              <surname>
                <string_value lines="1">Chan</string_value>
              </surname>
              <other_names>
                <string_value lines="1">T Y</string_value>
              </other_names>
            </author>
            <author>
              <surname>
                <string_value lines="1">Chu</string_value>
              </surname>
              <other_names>
                <string_value lines="1">K H</string_value>
              </other_names>
            </author>
          </authors>
          <title>
            <string_value lines="1">Phylogeny of Decapoda using two nuclear protein-coding genes: Origin and evolution of the Reptantia</string_value>
          </title>
          <year>
            <integer_value rank="0">2008</integer_value>
          </year>
          <journal>
            <string_value lines="1">Molecular Phylogenetics and Evolution</string_value>
          </journal>
          <volume>
            <string_value lines="1">N/A</string_value>
          </volume>
          <pages>
            <string_value lines="1">359368</string_value>
          </pages>
          <doi>
            <string_value lines="1">10.1016/j.ympev.2008.04.009</string_value>
          </doi>
        </article>
      </bibliographic_information>
      <source_tree name="Tsang_etal_2008_1">
        <tree>
          <tree_string>
            <string_value lines="1">((Sergia_maxima, ((Solenocera_melantho, Aristeus_virilis), (Sicyonia_lancifer, Penaeus_monodon))), ((((((Plesionika_hsuehyui, Heterocarpus_gibbosus), Glyphocrangon_perplexa), (Macrobrachium_rosenbergii, (Gnathophyllum_americanum, Hymenocera_picta))), (Acanthephyra_eximia, Rhynchocinetes_durbanensis)), Stenopus_hispidus), (((((Calastacus_crosnieri, Eiconaxius_indica), Calaxius_manningi), Calocarides_chani), (((Procambarus_clarkii, Cherax_quadricarinatus), (((Nephropsis_stewarti, Nephropides_caribaeus), (Thaumastocheles_dochmiodon, Homarus_gammarus)), Enoplometopus_debelius)), (((((Panulirus_versicolor, Panulirus_polyphagus), Panulirus_longipes), ((Linuparus_trigonus, Nupalirus_japonicus), (Puerulus_angulatus, Palinurus_elephas))), ((Jasus_edwardsii, Projasus_bahamondei), (Eduarctus_martensii, Ibacus_novemdentatus))), Polycheles_amemiyai))), (Austinogebia_edulis, (Thalassina_anomala, (((((((Paramunida_scabra, Munida_albiapicula), Petrolisthes_japonicus), Xylocheles_macrops), ((((Coenobita_violascens, Coenobita_rugosus), Dardanus_impressus), Paguristes_seminudus), (Propagurus_obtusifrons, (Pagurodofleinia_doederleini, Neolithodes_nipponensis)))), Lomis_hirta), Albunea_holthuisi), (((Eplumula_phalangium, Ranina_ranina), (Conchoecetes_artificiosus, Lauridromia_dehaani)), ((((((((Anatolikos_japonicus, Paradorippe_granulata), Carcinoplax_longimana), (Ovalipes_punctatus, Tokoyo_eburnea)), Calappa_philargius), Cryptopodia_fornicata), (Platymaia_remifera, Pugettia_nipponensis)), Jonas_distinctus), ((Eriocheir_japonica, Mictyris_longicarpus), Uca_crassipes)))))))));</string_value>
          </tree_string>
          <figure_legend>
            <string_value lines="1">Maximum likelihood tree from combined PEPCK and NaK analysis under the best-fitting model GTR+I+G. The branches strongly supported by both ML (BP &gt; or = 70) and BI (PP &gt; or =  0.95) are indicated by thick black lines; branches only strongly supported by one of the analyses are indicated with thick grey line. The infraorder classification of the species mainly based on Martin and Davis (2001) are indicated on the right-hand side with Reptantia indicated in black bars and Natantia in grey bars.</string_value>
          </figure_legend>
          <figure_number>
            <string_value lines="1">2</string_value>
          </figure_number>
          <page_number>
            <string_value lines="1">364</string_value>
          </page_number>
          <tree_inference>
            <optimality_criterion name="Maximum Likelihood"/>
          </tree_inference>
          <topology>
            <outgroup>
              <string_value lines="1">Sergia maxima
Solenocera melantho
Aristeus virilis
Sicyonia lancifer
Penaeus monodon</string_value>
            </outgroup>
          </topology>
        </tree>
        <taxa_data>
          <all_extant/>
        </taxa_data>
        <character_data>
          <character type="molecular" name="NaK"/>
          <character type="molecular" name="PEPCK"/>
        </character_data>
      </source_tree>
    </source>
    <source name="Tsang_etal_2009">
      <bibliographic_information>
        <article>
          <authors>
            <author>
              <surname>
                <string_value lines="1">Tsang</string_value>
              </surname>
              <other_names>
                <string_value lines="1">L M</string_value>
              </other_names>
            </author>
            <author>
              <surname>
                <string_value lines="1">Chan</string_value>
              </surname>
              <other_names>
                <string_value lines="1">T -Y</string_value>
              </other_names>
            </author>
            <author>
              <surname>
                <string_value lines="1">Cheung</string_value>
              </surname>
              <other_names>
                <string_value lines="1">M K</string_value>
              </other_names>
            </author>
            <author>
              <surname>
                <string_value lines="1">Chu</string_value>
              </surname>
              <other_names>
                <string_value lines="1">K H</string_value>
              </other_names>
            </author>
          </authors>
          <title>
            <string_value lines="1">Molecular evidence for the Southern Hemisphere origin and deep-sea diversification of spiny lobsters (Crustacea: Decapoda: Palinuridae)</string_value>
          </title>
          <year>
            <integer_value rank="0">2009</integer_value>
          </year>
          <journal>
            <string_value lines="1">Molecular Phylogenetics and Evolution</string_value>
          </journal>
          <volume>
            <string_value lines="1">51</string_value>
          </volume>
          <pages>
            <string_value lines="1">304-311</string_value>
          </pages>
          <doi>
            <string_value lines="1">10.1016/j.ympev.2009.01.015</string_value>
          </doi>
        </article>
      </bibliographic_information>
      <source_tree name="Tsang_etal_2009_1">
        <tree>
          <tree_string>
            <string_value lines="1">((Polycheles_amemiyai, (((Palinurellus_wieneckii, (((((Linuparus_sordidus, Linuparus_trigonus), (Justitia_longimana, (Nupalirus_vericeli, Nupalirus_japonicus))), (Palinurus_elephas, (Puerulus_velutinus, Puerulus_angulatus))), (Palinustus_unicornutus, Palinustus_holthuisi)), (Palibythus_magnificus, (Panulirus_longipes, (Panulirus_polyphagus, (Panulirus_stimpsoni, (Panulirus_versicolor, Panulirus_ornatus))))))), (Sagmariasus_verreauxi, (Projasus_bahamondei, (Jasus_tristani, Jasus_edwardsii)))), (Ibacus_novemdentatus, (Scammarctus_batei, Eduarctus_martensii)))), (Homarus_gammarus, Enoplometopus_debelius));</string_value>
          </tree_string>
          <figure_legend>
            <string_value lines="1">Maximum likelihood tree inferred from the combined PEPCK, NaK and H3 analysis. ML bootstrap supports (%) are given above the corresponding branches while the Bayesian posterior probabilities are shown below the branches. The familial classification of the species based on Holthuis (1991) is indicated by black bars on the right-hand  side. The two major lineages, Stridentes and Silentes, are delineated using the gray bars</string_value>
          </figure_legend>
          <figure_number>
            <string_value lines="1">2</string_value>
          </figure_number>
          <page_number>
            <string_value lines="1">308</string_value>
          </page_number>
          <tree_inference>
            <optimality_criterion name="Maximum Likelihood"/>
          </tree_inference>
          <topology>
            <outgroup>
              <string_value lines="1">Polycheles amemiyai
Homarus gammarus
Enoplometopus debelius</string_value>
            </outgroup>
          </topology>
        </tree>
        <taxa_data>
          <all_extant/>
        </taxa_data>
        <character_data>
          <character type="molecular" name="NaK"/>
          <character type="molecular" name="PEPCK"/>
          <character type="molecular" name="H3 Histone"/>
        </character_data>
      </source_tree>
    </source>
    <source name="Tsoi_etal_2011">
      <bibliographic_information>
        <article>
          <authors>
            <author>
              <surname>
                <string_value lines="1">Tsoi</string_value>
              </surname>
              <other_names>
                <string_value lines="1">Kwok Ho</string_value>
              </other_names>
            </author>
            <author>
              <surname>
                <string_value lines="1">Chanb</string_value>
              </surname>
              <other_names>
                <string_value lines="1">Tin-Yam</string_value>
              </other_names>
            </author>
            <author>
              <surname>
                <string_value lines="1">Chud</string_value>
              </surname>
              <other_names>
                <string_value lines="1">Ka Hou</string_value>
              </other_names>
            </author>
          </authors>
          <title>
            <string_value lines="1">Phylogenetic and biogeographic analysis of the spear lobsters Linuparus (Decapoda: Palinuridae), with the description of a new species</string_value>
          </title>
          <year>
            <integer_value rank="0">2011</integer_value>
          </year>
          <journal>
            <string_value lines="1">Zoologischer Anzeiger</string_value>
          </journal>
          <volume>
            <string_value lines="1">250</string_value>
          </volume>
          <pages>
            <string_value lines="1">302-315</string_value>
          </pages>
          <doi>
            <string_value lines="1">10.1016/j.jcz.2011.04.007</string_value>
          </doi>
        </article>
      </bibliographic_information>
      <source_tree name="Tsoi_etal_2011_1">
        <tree>
          <tree_string>
            <string_value lines="1">((Linuparus_somniosus, (Linuparus_sordidus, (Linuparus_trigonus, Linuparus_meridionalis))), (Jasus_edwardsii, Panulirus_ornatus));</string_value>
          </tree_string>
          <figure_legend>
            <string_value lines="1">Maximum likelihood phylogenetic tree from combined COI and 12S dataset. Numbers near branches indicate BP/PP values from four analytical methods (ML, MP, NJ and BI from top to bottom).</string_value>
          </figure_legend>
          <figure_number>
            <string_value lines="1">2</string_value>
          </figure_number>
          <page_number>
            <string_value lines="1">307</string_value>
          </page_number>
          <tree_inference>
            <optimality_criterion name="Maximum Likelihood"/>
          </tree_inference>
          <topology>
            <outgroup>
              <string_value lines="1">Jasus edwardsii
Panulirus ornatus</string_value>
            </outgroup>
          </topology>
        </tree>
        <taxa_data>
          <all_extant/>
        </taxa_data>
        <character_data>
          <character type="molecular" name="mitochondrially encoded 12S RNA"/>
          <character type="molecular" name="mitochondrially encoded cytochrome c oxidase I"/>
        </character_data>
      </source_tree>
    </source>
    <source name="Wei_etal_2012">
      <bibliographic_information>
        <article>
          <authors>
            <author>
              <surname>
                <string_value lines="1">Wei</string_value>
              </surname>
              <other_names>
                <string_value lines="1">Yao</string_value>
              </other_names>
            </author>
            <author>
              <surname>
                <string_value lines="1">Chuwu</string_value>
              </surname>
              <other_names>
                <string_value lines="1">Liu</string_value>
              </other_names>
            </author>
            <author>
              <surname>
                <string_value lines="1">Li</string_value>
              </surname>
              <other_names>
                <string_value lines="1">Liu</string_value>
              </other_names>
            </author>
          </authors>
          <title>
            <string_value lines="1">Phylogenetic Relationship of Seven Lobster Species Based on Mitochondrial CO and Cyt b Genes Sequences</string_value>
          </title>
          <year>
            <integer_value rank="0">2012</integer_value>
          </year>
          <journal>
            <string_value lines="1">Genomics and</string_value>
          </journal>
          <volume>
            <string_value lines="1">31</string_value>
          </volume>
          <pages>
            <string_value lines="1">473-480</string_value>
          </pages>
          <issue>
            <string_value lines="1">5</string_value>
          </issue>
          <doi>
            <string_value lines="1">10.3969/gab.031.000473</string_value>
          </doi>
        </article>
      </bibliographic_information>
      <source_tree name="Wei_etal_2012_1">
        <tree>
          <tree_string>
            <string_value lines="1">(((Panulirus_versicolor, (Panulirus_stimpsoni, (Panulirus_polyphagus, (Palinurus_homarus, Panulirus_ornatus)))), (Palinurus_elephas, (Palinurus_delagoae, Palinurus_gilchristi))), (Panulirus_japonicus, Panulirus_penicillatus));</string_value>
          </tree_string>
          <figure_legend>
            <string_value lines="1">Phylogenetic tree contructed based on part dequences data of COI gene. Note: A: Phylogenetic tree by neighbor-joining method; B: Phylogenetic tree by minimum evolution method; The figures on each branch indicates bootstrap support values of 1000 replicates and MP tree.</string_value>
          </figure_legend>
          <figure_number>
            <string_value lines="1">3</string_value>
            <comment>Both trees in fig.3 display the same topology</comment>
          </figure_number>
          <page_number>
            <string_value lines="1">478</string_value>
          </page_number>
          <tree_inference>
            <optimality_criterion name="Minimum evolution"/>
            <optimality_criterion name="Neighbour Joining"/>
          </tree_inference>
          <topology>
            <outgroup>
              <string_value lines="1">NA</string_value>
            </outgroup>
          </topology>
        </tree>
        <taxa_data>
          <all_extant/>
        </taxa_data>
        <character_data>
          <character type="molecular" name="mitochondrially encoded cytochrome c oxidase I"/>
        </character_data>
      </source_tree>
    </source>
    <source name="Yang_Chan_2012">
      <bibliographic_information>
        <article>
          <authors>
            <author>
              <surname>
                <string_value lines="1">Yang</string_value>
              </surname>
              <other_names>
                <string_value lines="1">Chien-hui</string_value>
              </other_names>
            </author>
            <author>
              <surname>
                <string_value lines="1">Chan</string_value>
              </surname>
              <other_names>
                <string_value lines="1">Tin-yam</string_value>
              </other_names>
            </author>
          </authors>
          <title>
            <string_value lines="1">On the taxonomy of the slipper lobster Chelarctus cultrifer (Ortmann, 1897) (Crustacea: Decapoda: Scyllaridae) with description of a new species</string_value>
          </title>
          <year>
            <integer_value rank="0">2012</integer_value>
          </year>
          <journal>
            <string_value lines="1">The Raffles Bulletin of Zoology</string_value>
          </journal>
          <volume>
            <string_value lines="1">60</string_value>
          </volume>
          <pages>
            <string_value lines="1">449-460</string_value>
          </pages>
          <issue>
            <string_value lines="1">2</string_value>
          </issue>
        </article>
      </bibliographic_information>
      <source_tree name="Yang_Chan_2012_1">
        <tree>
          <tree_string>
            <string_value lines="1">(Petrarctus_rugosus, (Remiarctus_bertholdii, (Chelarctus_aureus, Chelarctus_cultrifer, (Chelarctus_virgosus, Chelarctus_crosnieri))));</string_value>
          </tree_string>
          <figure_legend>
            <string_value lines="1">Bayesian phylogenetic tree from partial segment (657 bp) of COI gene among Chelarctus species and outgroups. Posterior probability estimated by Bayesian inference shown on branches.</string_value>
          </figure_legend>
          <figure_number>
            <string_value lines="1">5</string_value>
          </figure_number>
          <page_number>
            <string_value lines="1">458</string_value>
          </page_number>
          <tree_inference>
            <optimality_criterion name="Bayesian"/>
          </tree_inference>
          <topology>
            <outgroup>
              <string_value lines="1">Petrarctus rugosus
Remiarctus bertholdii</string_value>
            </outgroup>
          </topology>
        </tree>
        <taxa_data>
          <all_extant/>
        </taxa_data>
        <character_data>
          <character type="molecular" name="mitochondrially encoded cytochrome c oxidase I">
            <comment>657 bp</comment>
          </character>
        </character_data>
      </source_tree>
    </source>
    <source name="Yang_etal_2008">
      <bibliographic_information>
        <article>
          <authors>
            <author>
              <surname>
                <string_value lines="1">Yang</string_value>
              </surname>
              <other_names>
                <string_value lines="1">Chien-hui</string_value>
              </other_names>
            </author>
            <author>
              <surname>
                <string_value lines="1">Chen</string_value>
              </surname>
              <other_names>
                <string_value lines="1">I-shiung</string_value>
              </other_names>
            </author>
            <author>
              <surname>
                <string_value lines="1">Chan</string_value>
              </surname>
              <other_names>
                <string_value lines="1">Tin-yam</string_value>
              </other_names>
            </author>
          </authors>
          <title>
            <string_value lines="1">A new slipper lobster of the genus Petrarctus (Crustacea: Decapoda: Scyllaridae) from the West Pacific</string_value>
          </title>
          <year>
            <integer_value rank="0">2008</integer_value>
          </year>
          <journal>
            <string_value lines="1">The Raffles Bulletin of Zoology Supplement</string_value>
          </journal>
          <volume>
            <string_value lines="1">19</string_value>
          </volume>
          <pages>
            <string_value lines="1">71-81</string_value>
          </pages>
        </article>
      </bibliographic_information>
      <source_tree name="Yang_etal_2008_1">
        <tree>
          <tree_string>
            <string_value lines="1">(Petrarctus_demani, Bathyarctus_chani, (Petrarctus_brevicornis, (Antarctus_mawsoni, (Petrarctus_veliger, (Petrarctus_rugosus, Petrarctus_holthuisi)))));</string_value>
          </tree_string>
          <figure_legend>
            <string_value lines="1">Bayesian phylogenetic tree from COI gene data set among Petrarctus species and outgroups basing on the best-fit model (HKY+I+G). Numbers above branches were supplied by posterior probability from Bayesian inference.</string_value>
          </figure_legend>
          <figure_number>
            <string_value lines="1">4</string_value>
          </figure_number>
          <page_number>
            <string_value lines="1">80</string_value>
          </page_number>
          <tree_inference>
            <optimality_criterion name="Bayesian"/>
          </tree_inference>
          <topology>
            <outgroup>
              <string_value lines="1">Antarctus mawsoni
Bathyarctus chani</string_value>
            </outgroup>
          </topology>
        </tree>
        <taxa_data>
          <all_extant/>
        </taxa_data>
        <character_data>
          <character type="molecular" name="mitochondrially encoded cytochrome c oxidase I"/>
        </character_data>
      </source_tree>
    </source>
    <source name="Yang_etal_2011">
      <bibliographic_information>
        <article>
          <authors>
            <author>
              <surname>
                <string_value lines="1">Yang</string_value>
              </surname>
              <other_names>
                <string_value lines="1">Chien-hui</string_value>
              </other_names>
            </author>
            <author>
              <surname>
                <string_value lines="1">Chen</string_value>
              </surname>
              <other_names>
                <string_value lines="1">I-Shiung</string_value>
              </other_names>
            </author>
            <author>
              <surname>
                <string_value lines="1">Chan</string_value>
              </surname>
              <other_names>
                <string_value lines="1">Tin-Yam</string_value>
              </other_names>
            </author>
          </authors>
          <title>
            <string_value lines="1">A new slipper lobster of the genus Galearctus Holthuis, 2002 (Crustacea, Decapoda, Scyllaridae) from New Caledonia</string_value>
          </title>
          <year>
            <integer_value rank="0">2011</integer_value>
          </year>
          <journal>
            <string_value lines="1">Zoosystema</string_value>
          </journal>
          <volume>
            <string_value lines="1">33</string_value>
          </volume>
          <pages>
            <string_value lines="1">207-217</string_value>
          </pages>
          <issue>
            <string_value lines="1">2</string_value>
          </issue>
          <doi>
            <string_value lines="1">10.5252/z2011n2a4</string_value>
          </doi>
        </article>
      </bibliographic_information>
      <source_tree name="Yang_etal_2011_1">
        <tree>
          <tree_string>
            <string_value lines="1">(Galearctus_timidus, (Chelarctus_aureus, Scammarctus_batei), (Galearctus_kitanoviriosus, (Galearctus_aurora, Galearctus_lipkei), (Galearctus_avulsus, Galearctus_rapanus)));</string_value>
          </tree_string>
          <figure_legend>
            <string_value lines="1">Bayesian tree from 657 bp COI gene among Galearctus species and outgroups based on the best-fi tting model (HKY+I+G). Posterior probability from Bayesian inference shown on branches.</string_value>
          </figure_legend>
          <figure_number>
            <string_value lines="1">4</string_value>
          </figure_number>
          <page_number>
            <string_value lines="1">215</string_value>
          </page_number>
          <tree_inference>
            <optimality_criterion name="Bayesian"/>
          </tree_inference>
          <topology>
            <outgroup>
              <string_value lines="1">Chelarctus aureus
Scammarctus batei</string_value>
            </outgroup>
          </topology>
        </tree>
        <taxa_data>
          <all_extant/>
        </taxa_data>
        <character_data>
          <character type="molecular" name="mitochondrially encoded cytochrome c oxidase I">
            <comment>657 bp</comment>
          </character>
        </character_data>
      </source_tree>
    </source>
    <source name="Yang_etal_2012">
      <bibliographic_information>
        <article>
          <authors>
            <author>
              <surname>
                <string_value lines="1">Yang</string_value>
              </surname>
              <other_names>
                <string_value lines="1">Chien-hui</string_value>
              </other_names>
            </author>
            <author>
              <surname>
                <string_value lines="1">Bracken-grissom</string_value>
              </surname>
              <other_names>
                <string_value lines="1">Heather</string_value>
              </other_names>
            </author>
            <author>
              <surname>
                <string_value lines="1">Kim</string_value>
              </surname>
              <other_names>
                <string_value lines="1">Dohyup</string_value>
              </other_names>
            </author>
            <author>
              <surname>
                <string_value lines="1">Crandall</string_value>
              </surname>
              <other_names>
                <string_value lines="1">Keith A</string_value>
              </other_names>
            </author>
            <author>
              <surname>
                <string_value lines="1">Chan</string_value>
              </surname>
              <other_names>
                <string_value lines="1">Tin-Yam</string_value>
              </other_names>
            </author>
          </authors>
          <title>
            <string_value lines="1">Phylogenetic relationships, character evolution, and taxonomic implications within the slipper lobsters (Crustacea: Decapoda: Scyllaridae)</string_value>
          </title>
          <year>
            <integer_value rank="0">2012</integer_value>
          </year>
          <journal>
            <string_value lines="1">Molecular Phylogenetics and Evolution</string_value>
          </journal>
          <volume>
            <string_value lines="1">62</string_value>
          </volume>
          <pages>
            <string_value lines="1">237-250</string_value>
          </pages>
          <doi>
            <string_value lines="1">10.1016/j.ympev.2011.09.019</string_value>
          </doi>
        </article>
      </bibliographic_information>
      <source_tree name="Yang_etal_2012_1">
        <tree>
          <tree_string>
            <string_value lines="1">((Jasus_edwardsii, Justitia_longimana, (Palinurus_barbarae, (Panulirus_interruptus, (Panulirus_penicillatus, (Panulirus_marginatus, Panulirus_japonicus))))), (((((Thenus_unimaculatus, (Thenus_orientalis, Thenus_indicus)), ((Bathyarctus_chani, (Bathyarctus_formosanus, Bathyarctus_rubens)), ((((Petrarctus_holthuisi, Petrarctus_rugosus), (Petrarctus_brevicornis, Petrarctus_veliger)), ((Scammarctus_batei, (Crenarctus_crenatus, Crenarctus_bicuspidatus)), ((Chelarctus_cultrifer, Chelarctus_aureus), ((Antarctus_mawsoni, Galearctus_kitanoviriosus), (Galearctus_aurora, (Galearctus_rapanus, Galearctus_avulsus), (Galearctus_timidus, Remiarctus_bertholdii)))))), (((Gibbularctus_gibberosus, ((Biarctus_sordidus, Biarctus_vitiensis), (Acantharctus_ornatus, (Petrarctus_n._sp., Petrarctus_demani)))), ((Scyllarus_pygmaeus, (Acantharctus_posteli, (Scyllarus_depressus, Scyllarus_subarctus))), (Scyllarus_arctus, Scyllarus_caparti))), ((Scyllarus_americanus, Scyllarus_chacei), (Eduarctus_reticulatus, (Eduarctus_martensii, Eduarctus_modestus))))))), (Evibacus_princeps, (Parribacus_perlatus, (Parribacus_japonicus, Parribacus_antarcticus)))), (Ibacus_ciliatus, (Ibacus_alticrenatus, (Ibacus_chacei, Ibacus_peronii)))), (((Scyllarides_nodifer, Scyllarides_herklotsii), (Scyllarides_haanii, (Scyllarides_squammosus, Scyllarides_brasiliensis))), (Arctides_antipodarum, Arctides_regalis))));</string_value>
          </tree_string>
          <figure_legend>
            <string_value lines="1">Bayesian estimated phylogram of the Scyllaridae. Subfamilies are indicated with vertical colored bars and genera are given in different colors. Nodal support values represent Bayesian posterior probabilities (Pp)/maximum likelihood bootstrap values (MLb) maximum parsimony bootstrap values (Pb). #Antipodarctus aoteanus is found to be a synonym of Crenarctus crenatus by the present study (new taxonomy followed herein).</string_value>
          </figure_legend>
          <figure_number>
            <string_value lines="1">2</string_value>
          </figure_number>
          <page_number>
            <string_value lines="1">245</string_value>
          </page_number>
          <tree_inference>
            <optimality_criterion name="Bayesian"/>
          </tree_inference>
          <topology>
            <outgroup>
              <string_value lines="1">Jasus edwardsii
Justitia longimanus
Palinurus barbarae
Panulirus interruptus
Panulirus penicillatus
Panulirus marginatus
Panulirus japonicus</string_value>
            </outgroup>
          </topology>
        </tree>
        <taxa_data>
          <all_extant/>
        </taxa_data>
        <character_data>
          <character type="molecular" name="mitochondrially encoded cytochrome c oxidase I"/>
          <character type="molecular" name="mitochondrially encoded 16S RNA"/>
          <character type="molecular" name="RNA, 28S ribosomal"/>
          <character type="molecular" name="RNA, 18S ribosomal"/>
          <character type="molecular" name="H3 Histone"/>
        </character_data>
      </source_tree>
      <source_tree name="Yang_etal_2012_2">
        <tree>
          <tree_string>
            <string_value lines="1">(Jasus_edwardsii, Justitia_longimana, Palinurus_barbarae, Panulirus_interruptus, Panulirus_penicillatus, Panulirus_marginatus, Panulirus_japonicus, (((((Thenus_unimaculatus, (Thenus_orientalis, Thenus_indicus)), ((Bathyarctus_chani, (Bathyarctus_formosanus, Bathyarctus_rubens)), ((((Petrarctus_holthuisi, Petrarctus_rugosus), (Petrarctus_brevicornis, Petrarctus_veliger)), ((Scammarctus_batei, (Antipodarctus_aoteanus, Crenarctus_bicuspidatus)), ((Chelarctus_cultrifer, Chelarctus_aureus), ((Antarctus_mawsoni, Galearctus_kitanoviriosus), (Galearctus_aurora, (Galearctus_rapanus, Galearctus_avulsus), (Galearctus_timidus, Remiarctus_bertholdii)))))), (((Gibbularctus_gibberosus, ((Biarctus_sordidus, Biarctus_vitiensis), (Petrarctus_demani, Acantharctus_ornatus))), ((Scyllarus_pygmaeus, (Acantharctus_posteli, (Scyllarus_depressus, Scyllarus_subarctus))), (Scyllarus_arctus, Scyllarus_caparti))), ((Scyllarus_americanus, Scyllarus_chacei), (Eduarctus_reticulatus, (Eduarctus_martensii, Eduarctus_modestus))))))), (Evibacus_princeps, (Parribacus_perlatus, (Parribacus_japonicus, Parribacus_antarcticus)))), (Ibacus_ciliatus, (Ibacus_alticrenatus, (Ibacus_chacei, Ibacus_peronii)))), (((Scyllarides_nodifer, Scyllarides_herklotsii), (Scyllarides_haanii, (Scyllarides_squammosus, Scyllarides_brasiliensis))), (Arctides_antipodarum, Arctides_regalis))));</string_value>
          </tree_string>
          <figure_legend>
            <string_value lines="1">Ancestral state reconstruction analysis using parsimony (left) and maximum likelihood (right) methods for depth distribution within the Scyllaridae. Onshore (&lt;200 m) or offshore (&gt;200 m) ecological character (number 49, Table 2, A.2) optimized across the Bayesian cladogram.</string_value>
          </figure_legend>
          <figure_number>
            <string_value lines="1">4</string_value>
            <comment>Tree left and right in fig4 display the same topology</comment>
          </figure_number>
          <page_number>
            <string_value lines="1">248</string_value>
          </page_number>
          <comment>Tree left and right in fig4 display the same topology</comment>
          <tree_inference>
            <optimality_criterion name="Maximum Likelihood"/>
            <optimality_criterion name="Maximum Parsimony"/>
          </tree_inference>
          <topology>
            <outgroup>
              <string_value lines="1">Jasus edwardsii
Justitia longimanus
Palinurus barbarae
Panulirus interruptus
Panulirus penicillatus
Panulirus marginatus
Panulirus japonicus</string_value>
            </outgroup>
          </topology>
        </tree>
        <taxa_data>
          <all_extant/>
        </taxa_data>
        <character_data>
          <character type="molecular" name="mitochondrially encoded cytochrome c oxidase I"/>
          <character type="molecular" name="mitochondrially encoded 16S RNA"/>
          <character type="molecular" name="RNA, 28S ribosomal"/>
          <character type="molecular" name="RNA, 18S ribosomal"/>
          <character type="molecular" name="H3 Histone"/>
        </character_data>
      </source_tree>
    </source>
  </sources>
  <history>
    <event>
      <datetime>
        <string_value lines="1">2013-09-20 11:24</string_value>
      </datetime>
      <action>
        <string_value lines="1">Data created using: /usr/local/bin/stk -v import_data . Achelata.phyml</string_value>
      </action>
    </event>
    <event>
      <datetime>
        <string_value lines="1">2013-10-07 16:34</string_value>
      </datetime>
      <action>
        <string_value lines="1">Source names standardised</string_value>
      </action>
    </event>
    <event>
      <datetime>
        <string_value lines="1">2013-10-07 17:33</string_value>
      </datetime>
      <action>
        <string_value lines="1">Source names standardised</string_value>
      </action>
    </event>
    <event>
      <datetime>
        <string_value lines="1">2013-10-07 17:36</string_value>
      </datetime>
      <action>
        <string_value lines="1">Source names standardised</string_value>
      </action>
    </event>
    <event>
      <datetime>
        <string_value lines="1">2013-10-07 17:39</string_value>
      </datetime>
      <action>
        <string_value lines="1">Source names standardised</string_value>
      </action>
    </event>
    <event>
      <datetime>
        <string_value lines="1">2013-10-07 17:42</string_value>
      </datetime>
      <action>
        <string_value lines="1">Source names standardised</string_value>
      </action>
    </event>
    <event>
      <datetime>
        <string_value lines="1">2013-10-07 17:42</string_value>
      </datetime>
      <action>
        <string_value lines="1">Source names standardised</string_value>
      </action>
    </event>
    <event>
      <datetime>
        <string_value lines="1">2013-10-08 11:31</string_value>
      </datetime>
      <action>
        <string_value lines="1">Bibliographic information imported from: /home/cyrille/Desktop/Import Achelata</string_value>
      </action>
    </event>
    <event>
      <datetime>
        <string_value lines="1">2013-10-08 13:31</string_value>
      </datetime>
      <action>
        <string_value lines="1">Bibliographic information imported from: /home/cyrille/Desktop/Achelata import</string_value>
      </action>
    </event>
    <event>
      <datetime>
        <string_value lines="1">2013-10-08 14:54</string_value>
      </datetime>
      <action>
        <string_value lines="1">Source names standardised</string_value>
      </action>
    </event>
    <event>
      <datetime>
        <string_value lines="1">2013-11-26 17:26</string_value>
      </datetime>
      <action>
        <string_value lines="1">Taxa substituted using command: /usr/local/bin/stk sub_taxa -s AchelataNamesNov2013.csv AchelataSuperTree_final.phyml AchelataSubs2.phyml</string_value>
      </action>
    </event>
  </history>
</phylo_storage>
