# Supplementary material for: Towards a Supertree of Arthropoda: A Species-Level Supertree of the Spiny, Slipper and Coral Lobsters (Decapoda: Achelata)
Source: PLoS One. 2015 Oct 13;10(10):e0140110. doi: 10.1371/journal.pone.0140110 (PMC4603899; doi:10.1371/journal.pone.0140110)
Supplement: S4 File — (TNT) [file pone.0140110.s004.tnt]

xread
1372 476
MRP_Outgroup	000000000000000000000000000000000000000000000000000000000000000000000000000000000000000000000000000000000000000000000000000000000000000000000000000000000000000000000000000000000000000000000000000000000000000000000000000000000000000000000000000000000000000000000000000000000000000000000000000000000000000000000000000000000000000000000000000000000000000000000000000000000000000000000000000000000000000…
Acanthacaris_caeca	?????????????????????????????????????????????????????????????????????????????????????????????????????????????????????????????????????????????????????????????????????????????????????????????????????????????????????????????????????????????????????????????????????????????????????????????????????????????????????????????????000000000000000000000000000000000000000000000000000000000000100001000000000000…
Acanthacaris_tenuimana	?????????????????????????????????????????????????????????????????????????????????????????????????????????????????????????????????????????????????????????????????????????????????????????????????????????????????????????????????????????????????????????????????????????????????????????????????????????????????????????????????000000000000000000000000000000000000000000000000000000000000100001000000000000…
Acantharctus_ornatus	???????????????????????????????????????????????????????????????????????????????????????????????????????????????????????????????????????????????????????????????????????????????????????????????????????????????????????????????????????????????????????????????????????????????????????????????????????????????????????????????????????????????????????????????????????????????????????????????????????????????…
Acantharctus_posteli	???????????????????????????????????????????????????????????????????????????????????????????????????????????????????????????????????????????????????????????????????????????????????????????????????????????????????????????????????????????????????????????????????????????????????????????????????????????????????????????????????????????????????????????????????????????????????????????????????????????????…
Acanthephyra_eximia	???????????????????????????????????????????????????????????????????????????????????????????????????????????????????????????????????????????????????????????????????????????????????????????????????????????????????????????????????????????????????????????????????????????????????????????????????????????????????????????????????????????????????????????????????????????????????????????????????????????????…
Aegla_abtao	???????????????????????????????????????????????????????????????????????????????????????????????????????????????????????????????????????????????????????????????????????????????????????????????????????????????????????????????????????????????????????????????????????????????????????????????????????????????????????????????????????????????????????????????????????????????????????????????????????????????…
Aegla_alacalufi	???????????????????????????????????????????????????????????????????????????????????????????????????????????????????????????????????????????????????????????????????????????????????????????????????????????????????????????????????????????????????????????????????????????????????????????????????????????????????????????????????????????????????????????????????????????????????????????????????????????????…
Aegla_papudo	???????????????????????????????????????????????????????????????????????????????????????????????????????????????????????????????????????????????????????????????????????????????????????????????????????????????????????????????????????????????????????????????????????????????????????????????????????????????????????????????????????????????????????????????????????????????????????????????????????????????…
Aegla_sp.	0000000000000000000000000000000000000100000011111111000000000000000000000000000000000000100000011111111?????????????????????????????????????????????????????????????????????????????????????????????????????????????????????????????????????????????????000000111001111111111000000000101000111111110011???????????????????????????????????????????????????????????????????????????????????????????????????????…
Aegla_uruguayana	???????????????????????????????????????????????????????????????????????????????????????????????????????????????????????????????????????????????????????????????????????????????????????????????????????????????????????????????????????????????????????????????????????????????????????????????????????????????????????????????????????????????????????????????????????????????????????????????????????????????…
Agononida_incerta	0000000000000000000000000110001000001100000011111111000000000000000000000000000110100000100000011111111????????????????????????????????????????????????????????????????????????????????????????????????????????????????????????????????????????????????????????????????????????????????????????????????????????????????????????????????????????????????????????????????????????????????????????????????????????…
Albunea_holthuisi	???????????????????????????????????????????????????????????????????????????????????????????????????????????????????????????????????????????????????????????????????????????????????????????????????????????????????????????????????????????????????????????????????????????????????????????????????????????????????????????????????????????????????????????????????????????????????????????????????????????????…
Albunea_symmysta	????????????????????????????????????????????????????????????????????????????????????????????????????????????????????????????????????????????????????????????????????????????????????????????????????????????????????????????????????????????????????????000000011001111111111000000011101000111111110011???????????????????????????????????????????????????????????????????????????????????????????????????????…
Alpheus_cylindricus	0000110000000000000000000000000000000000000000000011000011100000000000000000000000000000000000000000011????????????????????????????????????????????????????????????????????????????????????????????????????????????????????????????????????????????????????????????????????????????????????????????????????????????????????????????????????????????????????????????????????????????????????????????????????????…
Alpheus_digitalis	???????????????????????????????????????????????????????????????????????????????????????????????????????????????????????????????????????????????????????????????????????????????????????????????????????????????????????????????????????????????????????????????????????????????????????????????????????????????????????????????????????????????????????????????????????????????????????????????????????????????…
Alpheus_lottini	????????????????????????????????????????????????????????????????????????????????????????????????????????????????????????????????????????????????????????????????????????????????????????????????????????????????????????????????????????????????????????010000000000000000011000000000000000000000000111???????????????????????????????????????????????????????????????????????????????????????????????????????…
Anatolikos_japonicus	???????????????????????????????????????????????????????????????????????????????????????????????????????????????????????????????????????????????????????????????????????????????????????????????????????????????????????????????????????????????????????????????????????????????????????????????????????????????????????????????????????????????????????????????????????????????????????????????????????????????…
Anchistioides_antiguensis	???????????????????????????????????????????????????????????????????????????????????????????????????????????????????????????????????????????????????????????????????????????????????????????????????????????????????????????????????????????????????????????????????????????????????????????????????????????????????????????????????????????????????????????????????????????????????????????????????????????????…
Antarctus_mawsoni	???????????????????????????????????????????????????????????????????????????????????????????????????????????????????????????????????????????????????????????????????????????????????????????????????????????????????????????????????????????????????????????????????????????????????????????????????????????????????????????????????????????????????????????????????????????????????????????????????????????????…
Antipodarctus_aoteanus	???????????????????????????????????????????????????????????????????????????????????????????????????????????????????????????????????????????????????????????????????????????????????????????????????????????????????????????????????????????????????????????????????????????????????????????????????????????????????????????????????????????????????????????????????????????????????????????????????????????????…
Arctides_antipodarum	???????????????????????????????????????????????????????????????????????????????????????????????????????????????????????????????????????????????????????????????????????????????????????????????????????????????????????????????????????????????????????????????????????????????????????????????????????????????????????????????????????????????????????????????????????????????????????????????????????????????…
Arctides_regalis	???????????????????????????????????????????????????????????????????????????????????????????????????????????????????????????????????????????????????????????????????????????????????????????????????????????????????????????????????????????????????????????????????????????????????????????????????????????????????????????????????????????????????????????????????????????????????????????????????????????????…
Aristeus_virilis	???????????????????????????????????????????????????????????????????????????????????????????????????????????????????????????????????????????????????????????????????????????????????????????????????????????????????????????????????????????????????????????????????????????????????????????????????????????????????????????????????????????????????????????????????????????????????????????????????????????????…
Astacoides_betsileoensis	???????????????????????????????????????????????????????????????????????????????????????????????????????????????????????????????????????????????????????????????????????????????????????????????????????????????????????????????????????????????????????????????????????????????????????????????????????????????????????????????????????????????????????????????????????????????????????????????????????????????…
Astacoides_madagascariensis	0000000001111000000000000000000000000000000000001111000000000011111000000000000000000000000000000011111????????????????????????????????????????????????????????????????????????????????????????????????????????????????????????????????????????????????????????????????????????????????????????????????????????????????????????????????????????????????????????????????????????????????????????????????????????…
Astacopsis_gouldi	???????????????????????????????????????????????????????????????????????????????????????????????????????????????????????????????????????????????????????????????????????????????????????????????????????????????????????????????????????????????????????????????????????????????????????????????????????????????????????????????????????????????????????????????????????????????????????????????????????????????…
Astacus_astacus	0000000000111000000000000000000000000000000000001111000000000101111000000000000000000000000000000011111??????????????????????????????????????????????????????????????????????????????????????????????????????????????????????????????????????????????????????????????????????????????????????????????????????????????????????????000000000000000000000000000000000000000000000000000110100000000000000000000000…
Atyoida_bisulcata	???????????????????????????????????????????????????????????????????????????????????????????????????????????????????????????????????????????????????????????????????????????????????????????????????????????????????????????????????????????????????????????????????????????????????????????????????????????????????????????????????????????????????????????????????????????????????????????????????????????????…
Atyoida_pilipes	0001000000000000000000000000000000000000000000000011000100100000000000000000000000000000000000000000011????????????????????????????????????????????????????????????????????????????????????????????????????????????????????????????????????????????????????????????????????????????????????????????????????????????????????????????????????????????????????????????????????????????????????????????????????????…
Austinogebia_edulis	???????????????????????????????????????????????????????????????????????????????????????????????????????????????????????????????????????????????????????????????????????????????????????????????????????????????????????????????????????????????????????????????????????????????????????????????????????????????????????????????????????????????????????????????????????????????????????????????????????????????…
Austinogebia_narutensis	???????????????????????????????????????????????????????????????????????????????????????????????????????????????????????????????????????????????????????????????????????????????????????????????????????????????????????????????????????????????????????????????????????????????????????????????????????????????????????????????????????????????????????????????????????????????????????????????????????????????…
Austropotamobius_pallipes	0000000000111000000000000000000000000000000000001111000000000101111000000000000000000000000000000011111????????????????????????????????????????????????????????????????????????????????????????????????????????????????????????????????????????????????????????????????????????????????????????????????????????????????????????????????????????????????????????????????????????????????????????????????????????…
Austropotamobius_torrentium	???????????????????????????????????????????????????????????????????????????????????????????????????????????????????????????????????????????????????????????????????????????????????????????????????????????????????????????????????????????????????????????????????????????????????????????????????????????????????????????????????????????????????????????????????????????????????????????????????????????????…
Axius_stirynchus	?????????????????????????????????????????????????????????????????????????????????????????????????????????????????????????????????????????????????????????????????????????????????????????????????????????????????????????????????????????????????????????????????????????????000000100000000011111110011???????????????????????????????????????????????????????????????????????????????????????????????????????…
Barbicambarus_cornutus	???????????????????????????????????????????????????????????????????????????????????????????????????????????????????????????????????????????????????????????????????????????????????????????????????????????????????????????????????????????????????????????????????????????????????????????????????????????????????????????????????????????????????????????????????????????????????????????????????????????????…
Bathyarctus_chani	???????????????????????????????????????????????????????????????????????????????????????????????????????????????????????????????????????????????????????????????????????????????????????????????????????????????????????????????????????????????????????????????????????????????????????????????????????????????????????????????????????????????????????????????????????????????????????????????????????????????…
Bathyarctus_formosanus	???????????????????????????????????????????????????????????????????????????????????????????????????????????????????????????????????????????????????????????????????????????????????????????????????????????????????????????????????????????????????????????????????????????????????????????????????????????????????????????????????????????????????????????????????????????????????????????????????????????????…
Bathyarctus_rubens	???????????????????????????????????????????????????????????????????????????????????????????????????????????????????????????????????????????????????????????????????????????????????????????????????????????????????????????????????????????????????????????????????????????????????????????????????????????????????????????????????????????????????????????????????????????????????????????????????????????????…
Betaeus_harrimani	???????????????????????????????????????????????????????????????????????????????????????????????????????????????????????????????????????????????????????????????????????????????????????????????????????????????????????????????????????????????????????????????????????????????????????????????????????????????????????????????????????????????????????????????????????????????????????????????????????????????…
Biarctus_sordidus	???????????????????????????????????????????????????????????????????????????????????????????????????????????????????????????????????????????????????????????????????????????????????????????????????????????????????????????????????????????????????????????????????????????????????????????????????????????????????????????????????????????????????????????????????????????????????????????????????????????????…
Biarctus_vitiensis	???????????????????????????????????????????????????????????????????????????????????????????????????????????????????????????????????????????????????????????????????????????????????????????????????????????????????????????????????????????????????????????????????????????????????????????????????????????????????????????????????????????????????????????????????????????????????????????????????????????????…
Biffarius_arenosus	???????????????????????????????????????????????????????????????????????????????????????????????????????????????????????????????????????????????????????????????????????????????????????????????????????????????????????????????????????????????????????????????????????????????????????????????????????????????????????????????????????????????????????????????????????????????????????????????????????????????…
Birgus_latro	?????????????????????????????????????????????????????????????????????????????????????????????????????????????????????????????????????????????????????????????????????????????????????????????????????????????????????????????????????????????????????????????????????????????000000001101000111111110011???????????????????????????????????????????????????????????????????????????????????????????????????????…
Blepharipoda_occidentalis	???????????????????????????????????????????????????????????????????????????????????????????????????????????????????????????????????????????????????????????????????????????????????????????????????????????????????????????????????????????????????????????????????????????????????????????????????????????????????????????????????????????????????????????????????????????????????????????????????????????????…
Calappa_gallus	???????????????????????????????????????????????????????????????????????????????????????????????????????????????????????????????????????????????????????????????????????????????????????????????????????????????????????????????????????????????????????????????????????????????????????????????????????????????????????????????????????????????????????????????????????????????????????????????????????????????…
Calappa_philargius	???????????????????????????????????????????????????????????????????????????????????????????????????????????????????????????????????????????????????????????????????????????????????????????????????????????????????????????????????????????????????????????????????????????????????????????????????????????????????????????????????????????????????????????????????????????????????????????????????????????????…
Calastacus_crosnieri	???????????????????????????????????????????????????????????????????????????????????????????????????????????????????????????????????????????????????????????????????????????????????????????????????????????????????????????????????????????????????????????????????????????????????????????????????????????????????????????????????????????????????????????????????????????????????????????????????????????????…
Calaxius_manningi	???????????????????????????????????????????????????????????????????????????????????????????????????????????????????????????????????????????????????????????????????????????????????????????????????????????????????????????????????????????????????????????????????????????????????????????????????????????????????????????????????????????????????????????????????????????????????????????????????????????????…
Calcinus_obscurus	???????????????????????????????????????????????????????????????????????????????????????????????????????????????????????????????????????????????????????????????????????????????????????????????????????????????????????????????????????????????????????????????????????????????????????????????????????????????????????????????????????????????????????????????????????????????????????????????????????????????…
Calcinus_tibicen	0000000000000000000000000000000011111100000011111111000000000000000000000000000000001111100000011111111????????????????????????????????????????????????????????????????????????????????????????????????????????????????????????????????????????????????????????????????????????????????????????????????????????????????????????????????????????????????????????????????????????????????????????????????????????…
Callianassa_subterranea	???????????????????????????????????????????????????????????????????????????????????????????????????????????????????????????????????????????????????????????????????????????????????????????????????????????????????????????????????????????????????????????????????????????????????????????????????????????????????????????????????????????????????????????????????????????????????????????????????????????????…
Callianassa_tyrrhena	0000000000000001101110000000000000000000000000111111000000000000000001101110000000000000000000000111111????????????????????????????????????????????????????????????????????????????????????????????????????????????????????????????????????????????????????????????????????????????????????????????????????????????????????????????????????????????????????????????????????????????????????????????????????????…
Callianidea_typa	0000000000000000101110000000000000000000000000111111000000000000000000101110000000000000000000000111111????????????????????????????????????????????????????????????????????????????????????????????????????????????????????????????????????????????????????????????????????????????????????????????????????????????????????????????????????????????????????????????????????????????????????????????????????????…
Callichirus_major	???????????????????????????????????????????????????????????????????????????????????????????????????????????????????????????????????????????????????????????????????????????????????????????????????????????????????????????????????????????????????????????????????????????????????????????????????????????????????????????????????????????????????????????????????????????????????????????????????????????????…
Callinectes_sapidus	???????????????????????????????????????????????????????????????????????????????????????????????????????????????????????????????????????????????????????????????????????????????????????????????????????????????????????????????????????????????????????????????????????????????????????????????????????????????????????????????????????????????????????????????????????????????????????????????????????????????…
Calocarides_chani	???????????????????????????????????????????????????????????????????????????????????????????????????????????????????????????????????????????????????????????????????????????????????????????????????????????????????????????????????????????????????????????????????????????????????????????????????????????????????????????????????????????????????????????????????????????????????????????????????????????????…
Calocaris_macandreae	0000000000000110000110000000000000000000000000111111000000000000000110000110000000000000000000000111111??????????????????????????????????????????????????????????????????????????????????????????????????????????????????????????????????????????????????????????????????????000000100000000011111110011???????????????????????????????????????????????????????????????????????????????????????????????????????…
Cambarellus_shufeldtii	???????????????????????????????????????????????????????????????????????????????????????????????????????????????????????????????????????????????????????????????????????????????????????????????????????????????????????????????????????????????????????????????????????????????????????????????????????????????????????????????????????????????????????????????????????????????????????????????????????????????…
Cambaroides_japonicus	0000000000111000000000000000000000000000000000001111000000000101111000000000000000000000000000000011111????????????????????????????????????????????????????????????????????????????????????????????????????????????????????????????????????????????????????????????????????????????????????????????????????????????????????????????????????????????????????????????????????????????????????????????????????????…
Cambaroides_similis	???????????????????????????????????????????????????????????????????????????????????????????????????????????????????????????????????????????????????????????????????????????????????????????????????????????????????????????????????????????????????????????????????????????????????????????????????????????????????????????????????????????????????????????????????????????????????????????????????????????????…
Cambarus_bartonii	0000000000111000000000000000000000000000000000001111000000000101111000000000000000000000000000000011111??????????????????????????????????????????????????????????????????????????????????????????????????????????????????????????????????????????????????????????????????????????????????????????????????????????????????????????000000000000000000000000000000000000000000000000011110100000000000000000000000…
Cambarus_maculatus	???????????????????????????????????????????????????????????????????????????????????????????????????????????????????????????????????????????????????????????????????????????????????????????????????????????????????????????????????????????????????????????????????????????????????????????????????????????????????????????????????????????????????????????????????????????????????????????????????????????????…
Cancer_pagurus	???????????????????????????????????????????????????????????????????????????????????????????????????????????????????????????????????????????????????????????????????????????????????????????????????????????????????????????????????????????????????????????????????????????????????????????????????????????????????????????????????????????????????????????????????????????????????????????????????????????????…
Cancrinos_claviger	?????????????????????????????????????????????????????????????????????????????????????????????????????????????????????????????????????????????????????????????????????????????????????????????????????????????????????????????????????????????????????????????????????????????????????????????????????????????????????????????????000000011000000000000000000000000000000000000000000000000000000000000000000000…
Carcinoplax_longimana	???????????????????????????????????????????????????????????????????????????????????????????????????????????????????????????????????????????????????????????????????????????????????????????????????????????????????????????????????????????????????????????????????????????????????????????????????????????????????????????????????????????????????????????????????????????????????????????????????????????????…
Carcinus_maenas	0000000000000000000000000000000000000000111111111111000000000000000000000000000000000000000111111111111?????????????????????????????????????????????????????????????????????????????????????????????????????????????????????????????????????????????????000000000111111111111000000000000111111111110011???????????????????????????????????????????????????????????????????????????????????????????????????????…
Charybdis_japonica	???????????????????????????????????????????????????????????????????????????????????????????????????????????????????????????????????????????????????????????????????????????????????????????????????????????????????????????????????????????????????????????????????????????????????????????????????????????????????????????????????????????????????????????????????????????????????????????????????????????????…
Chelarctus_aureus	???????????????????????????????????????????????????????????????????????????????????????????????????????????????????????????????????????????????????????????????????????????????????????????????????????????????????????????????????????????????????????????????????????????????????????????????????????????????????????????????????????????????????????????????????????????????????????????????????????????????…
Chelarctus_crosnieri	???????????????????????????????????????????????????????????????????????????????????????????????????????????????????????????????????????????????????????????????????????????????????????????????????????????????????????????????????????????????????????????????????????????????????????????????????????????????????????????????????????????????????????????????????????????????????????????????????????????????…
Chelarctus_cultrifer	???????????????????????????????????????????????????????????????????????????????????????????????????????????????????????????????????????????????????????????????????????????????????????????????????????????????????????????????????????????????????????????????????????????????????????????????????????????????????????????????????????????????????????????????????????????????????????????????????????????????…
Chelarctus_virgosus	???????????????????????????????????????????????????????????????????????????????????????????????????????????????????????????????????????????????????????????????????????????????????????????????????????????????????????????????????????????????????????????????????????????????????????????????????????????????????????????????????????????????????????????????????????????????????????????????????????????????…
Cherax_albidus	?????????????????????????????????????????????????????????????????????????????????????????????????????????????????????????????????????????????????????????????????????????????????????????????????????????????????????????????????????????????????????????????????????????????????????????????????????????????????????????????????000000000000000000000000000000000000000000000000100010100000000000000000000000…
Cherax_cuspidatus	???????????????????????????????????????????????????????????????????????????????????????????????????????????????????????????????????????????????????????????????????????????????????????????????????????????????????????????????????????????????????????????????????????????????????????????????????????????????????????????????????????????????????????????????????????????????????????????????????????????????…
Cherax_destructor	????????????????????????????????????????????????????????????????????????????????????????????????????????????????????????????????????????????????????????????????????????????????????????????????????????????????????????????????????????????????????????000001000000011111111000001000000000001111110011???????????????????????????????????????????????????????????????????????????????????????????????????????…
Cherax_glaber	???????????????????????????????????????????????????????????????????????????????????????????????????????????????????????????????????????????????????????????????????????????????????????????????????????????????????????????????????????????????????????????????????????????????????????????????????????????????????????????????????????????????????????????????????????????????????????????????????????????????…
Cherax_lorentzi	0000000001111000000000000000000000000000000000001111000000000011111000000000000000000000000000000011111????????????????????????????????????????????????????????????????????????????????????????????????????????????????????????????????????????????????????????????????????????????????????????????????????????????????????????????????????????????????????????????????????????????????????????????????????????…
Cherax_quadricarinatus	???????????????????????????????????????????????????????????????????????????????????????????????????????????????????????????????????????????????????????????????????????????????????????????????????????????????????????????????????????????????????????????????????????????????????????????????????????????????????????????????????????????????????????????????????????????????????????????????????????????????…
Chilenophoberus_atacamensis	?????????????????????????????????????????????????????????????????????????????????????????????????????????????????????????????????????????????????????????????????????????????????????????????????????????????????????????????????????????????????????????????????????????????????????????????????????????????????????????????????000000000000000000000000000000000000000000000000000000000001000000000000000000…
Chimaerastacus_pacifluvialis	?????????????????????????????????????????????????????????????????????????????????????????????????????????????????????????????????????????????????????????????????????????????????????????????????????????????????????????????????????????????????????????????????????????????????????????????????????????????????????????????????000000000000000000000000000000000000000000111101000000000000000000000000000000…
Chiromantes_haematocheir	0000000000000000000000000000000000000001111111111111000000000000000000000000000000000000001111111111111????????????????????????????????????????????????????????????????????????????????????????????????????????????????????????????????????????????????????????????????????????????????????????????????????????????????????????????????????????????????????????????????????????????????????????????????????????…
Chorilia_longipes	???????????????????????????????????????????????????????????????????????????????????????????????????????????????????????????????????????????????????????????????????????????????????????????????????????????????????????????????????????????????????????????????????????????????????????????????????????????????????????????????????????????????????????????????????????????????????????????????????????????????…
Clytiopsis_argentoratensis	?????????????????????????????????????????????????????????????????????????????????????????????????????????????????????????????????????????????????????????????????????????????????????????????????????????????????????????????????????????????????????????????????????????????????????????????????????????????????????????????????000000000000000000010000000000000000000000011101000000000000000000000000000000…
Clytiopsis_audax	?????????????????????????????????????????????????????????????????????????????????????????????????????????????????????????????????????????????????????????????????????????????????????????????????????????????????????????????????????????????????????????????????????????????????????????????????????????????????????????????????000000000000000000010000000000000000000000011101000000000000000000000000000000…
Coenobita_brevimanus	0000000000000000000000000000000111111100000011111111000000000000000000000000000000011111100000011111111????????????????????????????????????????????????????????????????????????????????????????????????????????????????????????????????????????????????????????????????????????????????????????????????????????????????????????????????????????????????????????????????????????????????????????????????????????…
Coenobita_compressus	???????????????????????????????????????????????????????????????????????????????????????????????????????????????????????????????????????????????????????????????????????????????????????????????????????????????????????????????????????????????????????????????????????????????????????????????????????????????????????????????????????????????????????????????????????????????????????????????????????????????…
Coenobita_rugosus	???????????????????????????????????????????????????????????????????????????????????????????????????????????????????????????????????????????????????????????????????????????????????????????????????????????????????????????????????????????????????????????????????????????????????????????????????????????????????????????????????????????????????????????????????????????????????????????????????????????????…
Coenobita_violascens	???????????????????????????????????????????????????????????????????????????????????????????????????????????????????????????????????????????????????????????????????????????????????????????????????????????????????????????????????????????????????????????????????????????????????????????????????????????????????????????????????????????????????????????????????????????????????????????????????????????????…
Coleia_uzume	?????????????????????????????????????????????????????????????????????????????????????????????????????????????????????????????????????????????????????????????????????????????????????????????????????????????????????????????????????????????????????????????????????????????????????????????????????????????????????????????????110100000000000000000000000000000000000000000000000000000000000000000000000000…
Conchoecetes_artificiosus	???????????????????????????????????????????????????????????????????????????????????????????????????????????????????????????????????????????????????????????????????????????????????????????????????????????????????????????????????????????????????????????????????????????????????????????????????????????????????????????????????????????????????????????????????????????????????????????????????????????????…
Corallianassa_coutierei	???????????????????????????????????????????????????????????????????????????????????????????????????????????????????????????????????????????????????????????????????????????????????????????????????????????????????????????????????????????????????????????????????????????????????????????????????????????????????????????????????????????????????????????????????????????????????????????????????????????????…
Cosmonotus_grayii	???????????????????????????????????????????????????????????????????????????????????????????????????????????????????????????????????????????????????????????????????????????????????????????????????????????????????????????????????????????????????????????????????????????????????????????????????????????????????????????????????????????????????????????????????????????????????????????????????????????????…
Coutierella_tonkinensis	???????????????????????????????????????????????????????????????????????????????????????????????????????????????????????????????????????????????????????????????????????????????????????????????????????????????????????????????????????????????????????????????????????????????????????????????????????????????????????????????????????????????????????????????????????????????????????????????????????????????…
Crangon_crangon	0000110000000000000000000000000000000000000000000011000011100000000000000000000000000000000000000000011?????????????????????????????????????????????????????????????????????????????????????????????????????????????????????????????????????????????????010000000000000000011000000000000000000000001111???????????????????????????????????????????????????????????????????????????????????????????????????????…
Creaseria_morleyi	???????????????????????????????????????????????????????????????????????????????????????????????????????????????????????????????????????????????????????????????????????????????????????????????????????????????????????????????????????????????????????????????????????????????????????????????????????????????????????????????????????????????????????????????????????????????????????????????????????????????…
Crenarctus_bicuspidatus	???????????????????????????????????????????????????????????????????????????????????????????????????????????????????????????????????????????????????????????????????????????????????????????????????????????????????????????????????????????????????????????????????????????????????????????????????????????????????????????????????????????????????????????????????????????????????????????????????????????????…
Crenarctus_crenatus	???????????????????????????????????????????????????????????????????????????????????????????????????????????????????????????????????????????????????????????????????????????????????????????????????????????????????????????????????????????????????????????????????????????????????????????????????????????????????????????????????????????????????????????????????????????????????????????????????????????????…
Cricoidoscelosus_aethus	?????????????????????????????????????????????????????????????????????????????????????????????????????????????????????????????????????????????????????????????????????????????????????????????????????????????????????????????????????????????????????????????????????????????????????????????????????????????????????????????????000000000000000000000000000000000000000000000000001110100000000000000000000000…
Cryphiops_caementarius	???????????????????????????????????????????????????????????????????????????????????????????????????????????????????????????????????????????????????????????????????????????????????????????????????????????????????????????????????????????????????????????????????????????????????????????????????????????????????????????????????????????????????????????????????????????????????????????????????????????????…
Cryptolithodes_sitchensis	???????????????????????????????????????????????????????????????????????????????????????????????????????????????????????????????????????????????????????????????????????????????????????????????????????????????????????????????????????????????????????????????????????????????????????????????????????????????????????????????????????????????????????????????????????????????????????????????????????????????…
Cryptopodia_fornicata	???????????????????????????????????????????????????????????????????????????????????????????????????????????????????????????????????????????????????????????????????????????????????????????????????????????????????????????????????????????????????????????????????????????????????????????????????????????????????????????????????????????????????????????????????????????????????????????????????????????????…
Ctenocheles_balssi	???????????????????????????????????????????????????????????????????????????????????????????????????????????????????????????????????????????????????????????????????????????????????????????????????????????????????????????????????????????????????????????????????????????????????????????????????????????????????????????????????????????????????????????????????????????????????????????????????????????????…
Cycloes_granulosa	???????????????????????????????????????????????????????????????????????????????????????????????????????????????????????????????????????????????????????????????????????????????????????????????????????????????????????????????????????????????????????????????????????????????????????????????????????????????????????????????????????????????????????????????????????????????????????????????????????????????…
Cyclograpsus_cinereus	???????????????????????????????????????????????????????????????????????????????????????????????????????????????????????????????????????????????????????????????????????????????????????????????????????????????????????????????????????????????????????????????????????????????????????????????????????????????????????????????????????????????????????????????????????????????????????????????????????????????…
Dardanus_impressus	???????????????????????????????????????????????????????????????????????????????????????????????????????????????????????????????????????????????????????????????????????????????????????????????????????????????????????????????????????????????????????????????????????????????????????????????????????????????????????????????????????????????????????????????????????????????????????????????????????????????…
Dinochelus_ausubeli	?????????????????????????????????????????????????????????????????????????????????????????????????????????????????????????????????????????????????????????????????????????????????????????????????????????????????????????????????????????????????????????????????????????????????????????????????????????????????????????????????000000000000000000000000000000000000000000000000000000000000000000000000000111…
Discias_sp.	???????????????????????????????????????????????????????????????????????????????????????????????????????????????????????????????????????????????????????????????????????????????????????????????????????????????????????????????????????????????????????????????????????????????????????????????????????????????????????????????????????????????????????????????????????????????????????????????????????????????…
Dromia_personata	????????????????????????????????????????????????????????????????????????????????????????????????????????????????????????????????????????????????????????????????????????????????????????????????????????????????????????????????????????????????????????000000000011111111111000000000000001111111110011???????????????????????????????????????????????????????????????????????????????????????????????????????…
Ebalia_tuberculosa	???????????????????????????????????????????????????????????????????????????????????????????????????????????????????????????????????????????????????????????????????????????????????????????????????????????????????????????????????????????????????????????????????????????????????????????????????????????????????????????????????????????????????????????????????????????????????????????????????????????????…
Eduarctus_martensii	??????????????????????????????????????????????????????????????????????????????????????????????????????????????????????????????????????????????????????????????????????????????????????????????????????????????????????0000000000000000000011110????????????????????????????????????????????????????????????????????????????????????????????????????????????????????????????????????????????????????????????????…
Eduarctus_modestus	???????????????????????????????????????????????????????????????????????????????????????????????????????????????????????????????????????????????????????????????????????????????????????????????????????????????????????????????????????????????????????????????????????????????????????????????????????????????????????????????????????????????????????????????????????????????????????????????????????????????…
Eduarctus_reticulatus	???????????????????????????????????????????????????????????????????????????????????????????????????????????????????????????????????????????????????????????????????????????????????????????????????????????????????????????????????????????????????????????????????????????????????????????????????????????????????????????????????????????????????????????????????????????????????????????????????????????????…
Eiconaxius_acutifrons	0000000000000110000110000000000000000000000000111111000000000000000110000110000000000000000000000111111????????????????????????????????????????????????????????????????????????????????????????????????????????????????????????????????????????????????????????????????????????????????????????????????????????????????????????????????????????????????????????????????????????????????????????????????????????…
Eiconaxius_indica	???????????????????????????????????????????????????????????????????????????????????????????????????????????????????????????????????????????????????????????????????????????????????????????????????????????????????????????????????????????????????????????????????????????????????????????????????????????????????????????????????????????????????????????????????????????????????????????????????????????????…
Emerita_brasiliensis	???????????????????????????????????????????????????????????????????????????????????????????????????????????????????????????????????????????????????????????????????????????????????????????????????????????????????????????????????????????????????????????????????????????????????????????????????????????????????????????????????????????????????????????????????????????????????????????????????????????????…
Emerita_emeritus	???????????????????????????????????????????????????????????????????????????????????????????????????????????????????????????????????????????????????????????????????????????????????????????????????????????????????????????????????????????????????????????????????????????????????????????????????????????????????????????????????????????????????????????????????????????????????????????????????????????????…
Emerita_portoricensis	0000000000000000000000000001011000001100000011111111000000000000000000000000000001100000100000011111111????????????????????????????????????????????????????????????????????????????????????????????????????????????????????????????????????????????????????????????????????????????????????????????????????????????????????????????????????????????????????????????????????????????????????????????????????????…
Emerita_sp.	?????????????????????????????????????????????????????????????????????????????????????????????????????????????????????????????????????????????????????????????????????????????????????????????????????????????????????????????????????????????????????????????????????????????000000011101000111111110011???????????????????????????????????????????????????????????????????????????????????????????????????????…
Enoploclytia_leachii	?????????????????????????????????????????????????????????????????????????????????????????????????????????????????????????????????????????????????????????????????????????????????????????????????????????????????????????????????????????????????????????????????????????????????????????????????????????????????????????????????000000000000000111100000000000000000000000000101000000000000000000000000000000…
Enoplometopus_debelius	??????????????????????????????????????????????????????????????????????????????????????????????????????????????????????????????????????????????????????????????????????????????????????????????????????????????????????0000000000000000000000001?????????000000000000000111111000000000000000000011110011???????????????????????????????????????????????????????????????????????????????????????????????????????…
Enoplometopus_occidentalis	0000000010011000000000000000000000000000000000001111000000001000111000000000000000000000000000000011111??????????????????????????????????????????????????????????????????????????????????????????????????????????????????????????????????????????????????????????????????????????????????????????????????????????????????????????000000000000000000000000000000000000000000000000000000001000000000000000000000…
Eplumula_phalangium	???????????????????????????????????????????????????????????????????????????????????????????????????????????????????????????????????????????????????????????????????????????????????????????????????????????????????????????????????????????????????????????????????????????????????????????????????????????????????????????????????????????????????????????????????????????????????????????????????????????????…
Eriocheir_hepuensis	???????????????????????????????????????????????????????????????????????????????????????????????????????????????????????????????????????????????????????????????????????????????????????????????????????????????????????????????????????????????????????????????????????????????????????????????????????????????????????????????????????????????????????????????????????????????????????????????????????????????…
Eriocheir_japonica	???????????????????????????????????????????????????????????????????????????????????????????????????????????????????????????????????????????????????????????????????????????????????????????????????????????????????????????????????????????????????????????????????????????????????????????????????????????????????????????????????????????????????????????????????????????????????????????????????????????????…
Eriocheir_sinensis	???????????????????????????????????????????????????????????????????????????????????????????????????????????????????????????????????????????????????????????????????????????????????????????????????????????????????????????????????????????????????????????????????????????????????????????????????????????????????????????????????????????????????????????????????????????????????????????????????????????????…
Eryma_bedeltum	?????????????????????????????????????????????????????????????????????????????????????????????????????????????????????????????????????????????????????????????????????????????????????????????????????????????????????????????????????????????????????????????????????????????????????????????????????????????????????????????????000000000000001111100000000000000000000000000101000000000000000000000000000000…
Eryma_modesiforme	?????????????????????????????????????????????????????????????????????????????????????????????????????????????????????????????????????????????????????????????????????????????????????????????????????????????????????????????????????????????????????????????????????????????????????????????????????????????????????????????????000000000000001111100000000000000000000000000101000000000000000000000000000000…
Eryon_antiquus	?????????????????????????????????????????????????????????????????????????????????????????????????????????????????????????????????????????????????????????????????????????????????????????????????????????????????????????????????????????????????????????????????????????????????????????????????????????????????????????????????110100000000000000000000000000000000000000000000000000000000000000000000000000…
Eryon_arctiformis	?????????????????????????????????????????????????????????????????????????????????????????????????????????????????????????????????????????????????????????????????????????????????????????????????????????????????????????????????????????????????????????????????????????????????????????????????????????????????????????????????001100000000000000000000000000000000000000000000000000000000000000000000000000…
Ethusa_sp.	???????????????????????????????????????????????????????????????????????????????????????????????????????????????????????????????????????????????????????????????????????????????????????????????????????????????????????????????????????????????????????????????????????????????????????????????????????????????????????????????????????????????????????????????????????????????????????????????????????????????…
Eualus_gaimardii	???????????????????????????????????????????????????????????????????????????????????????????????????????????????????????????????????????????????????????????????????????????????????????????????????????????????????????????????????????????????????????????????????????????????????????????????????????????????????????????????????????????????????????????????????????????????????????????????????????????????…
Euastacus_bispinosus	???????????????????????????????????????????????????????????????????????????????????????????????????????????????????????????????????????????????????????????????????????????????????????????????????????????????????????????????????????????????????????????????????????????????????????????????????????????????????????????????????????????????????????????????????????????????????????????????????????????????…
Euastacus_eungella	???????????????????????????????????????????????????????????????????????????????????????????????????????????????????????????????????????????????????????????????????????????????????????????????????????????????????????????????????????????????????????????????????????????????????????????????????????????????????????????????????????????????????????????????????????????????????????????????????????????????…
Euastacus_robertsi	???????????????????????????????????????????????????????????????????????????????????????????????????????????????????????????????????????????????????????????????????????????????????????????????????????????????????????????????????????????????????????????????????????????????????????????????????????????????????????????????????????????????????????????????????????????????????????????????????????????????…
Euastacus_spinichelatus	???????????????????????????????????????????????????????????????????????????????????????????????????????????????????????????????????????????????????????????????????????????????????????????????????????????????????????????????????????????????????????????????????????????????????????????????????????????????????????????????????????????????????????????????????????????????????????????????????????????????…
Eumunida_funambulus	???????????????????????????????????????????????????????????????????????????????????????????????????????????????????????????????????????????????????????????????????????????????????????????????????????????????????????????????????????????????????????????????????????????????????????????????????????????????????????????????????????????????????????????????????????????????????????????????????????????????…
Eumunida_sternomaculata	???????????????????????????????????????????????????????????????????????????????????????????????????????????????????????????????????????????????????????????????????????????????????????????????????????????????????????????????????????????????????????????????????????????????????????????????????????????????????????????????????????????????????????????????????????????????????????????????????????????????…
Eunephrops_bairdii	?????????????????????????????????????????????????????????????????????????????????????????????????????????????????????????????????????????????????????????????????????????????????????????????????????????????????????????????????????????????????????????????????????????????????????????????????????????????????????????????????000000000000000000000000000000000000000000000000000000000000000000000000000000…
Euphausia_eximia	???????????????????????????????????????????????????????????????????????????????????????????????????????????????????????????????????????????????????????????????????????????????????????????????????????????????????????????????????????????????????????????????????????????????????????????????????????????????????????????????????????????????????????????????????????????????????????????????????????????????…
Euphausia_pacifica	???????????????????????????????????????????????????????????????????????????????????????????????????????????????????????????????????????????????????????????????????????????????????????????????????????????????????????????????????????????????????????????????????????????????????????????????????????????????????????????????????????????????????????????????????????????????????????????????????????????????…
Euphausia_sp.	????????????????????????????????????????????????????????????????????????????????????????????????????????????????????????????????????????????????????????????????????????????????????????????????????????????????????????????????????????????????????????000000000000000000000000000000000000000000000000???????????????????????????????????????????????????????????????????????????????????????????????????????…
Euphausia_superba	0000000000000000000000000000000000000000000000000000000000000000000000000000000000000000000000000000000????????????????????????????????????????????????????????????????????????????????????????????????????????????????????????????????????????????????????????????????????????????????????????????????????????????????????????????????????????????????????????????????????????????????????????????????????????…
Evibacus_princeps	???????????????????????????????????????????????????????????????????????????????????????????????????????????????????????????????????????????????????????????????????????????????????????????????????????????????????????????????????????????????????????????????????????????????????????????????????????????????????????????????????????????????????????????????????????????????????????????????????????????????…
Exopalaemon_carinicauda	???????????????????????????????????????????????????????????????????????????????????????????????????????????????????????????????????????????????????????????????????????????????????????????????????????????????????????????????????????????????????????????????????????????????????????????????????????????????????????????????????????????????????????????????????????????????????????????????????????????????…
Farfantepenaeus_aztecus	????????????????????????????????????????????????????????????????????????????????????????????????????????????????????????????????????????????????????????????????????????????????????????????????????????????????????????????????????????????????????????????????????????????????????????????????????????0000000000000000000000000??????????????????????????????????????????????????????????????????????????????…
Farfantepenaeus_californiensis	???????????????????????????????????????????????????????????????????????????????????????????????????????????????????????????????????????????????????????????????????????????????????????????????????????????????????????????????????????????????????????????????????????????????????????????????????????????????????????????????????????????????????????????????????????????????????????????????????????????????…
Farfantepenaeus_duorarum	???????????????????????????????????????????????????????????????????????????????????????????????????????????????????????????????????????????????????????????????????????????????????????????????????????????????????????????????????????????????????????????????????????????????????????????????????????????????????????????????????????????????????????????????????????????????????????????????????????????????…
Fenneropenaeus_chinensis	???????????????????????????????????????????????????????????????????????????????????????????????????????????????????????????????????????????????????????????????????????????????????????????????????????????????????????????????????????????????????????????????????????????????????????????????????????????????????????????????????????????????????????????????????????????????????????????????????????????????…
Galacantha_rostrata	???????????????????????????????????????????????????????????????????????????????????????????????????????????????????????????????????????????????????????????????????????????????????????????????????????????????????????????????????????????????????????????????????????????????????????????????????????????????????????????????????????????????????????????????????????????????????????????????????????????????…
Galathea_intermedia	????????????????????????????????????????????????????????????????????????????????????????????????????????????????????????????????????????????????????????????????????????????????????????????????????????????????????????????????????????????????????????000000111001111111111000000000101000111111110011???????????????????????????????????????????????????????????????????????????????????????????????????????…
Galathea_squamifera	0000000000000000000000000110001000001100000011111111000000000000000000000000000110100000100000011111111??????????????????????????????????????????????????????????????????????????????????????????????????????????????????????????????????????????????????????????????????????000000000101000111111110011???????????????????????????????????????????????????????????????????????????????????????????????????????…
Galearctus_aurora	???????????????????????????????????????????????????????????????????????????????????????????????????????????????????????????????????????????????????????????????????????????????????????????????????????????????????????????????????????????????????????????????????????????????????????????????????????????????????????????????????????????????????????????????????????????????????????????????????????????????…
Galearctus_avulsus	???????????????????????????????????????????????????????????????????????????????????????????????????????????????????????????????????????????????????????????????????????????????????????????????????????????????????????????????????????????????????????????????????????????????????????????????????????????????????????????????????????????????????????????????????????????????????????????????????????????????…
Galearctus_kitanoviriosus	???????????????????????????????????????????????????????????????????????????????????????????????????????????????????????????????????????????????????????????????????????????????????????????????????????????????????????????????????????????????????????????????????????????????????????????????????????????????????????????????????????????????????????????????????????????????????????????????????????????????…
Galearctus_lipkei	???????????????????????????????????????????????????????????????????????????????????????????????????????????????????????????????????????????????????????????????????????????????????????????????????????????????????????????????????????????????????????????????????????????????????????????????????????????????????????????????????????????????????????????????????????????????????????????????????????????????…
Galearctus_rapanus	???????????????????????????????????????????????????????????????????????????????????????????????????????????????????????????????????????????????????????????????????????????????????????????????????????????????????????????????????????????????????????????????????????????????????????????????????????????????????????????????????????????????????????????????????????????????????????????????????????????????…
Galearctus_timidus	???????????????????????????????????????????????????????????????????????????????????????????????????????????????????????????????????????????????????????????????????????????????????????????????????????????????????????????????????????????????????????????????????????????????????????????????????????????????????????????????????????????????????????????????????????????????????????????????????????????????…
Galicia_marianae	?????????????????????????????????????????????????????????????????????????????????????????????????????????????????????????????????????????????????????????????????????????????????????????????????????????????????????????????????????????????????????????????????????????????????????????????????????????????????????????????????000000000000010011100000000000000000000000000101000000000000000000000000000000…
Galicia_veltheimi	?????????????????????????????????????????????????????????????????????????????????????????????????????????????????????????????????????????????????????????????????????????????????????????????????????????????????????????????????????????????????????????????????????????????????????????????????????????????????????????????????000000000000010011100000000000000000000000000101000000000000000000000000000000…
Gandalfus_yunohana	???????????????????????????????????????????????????????????????????????????????????????????????????????????????????????????????????????????????????????????????????????????????????????????????????????????????????????????????????????????????????????????????????????????????????????????????????????????????????????????????????????????????????????????????????????????????????????????????????????????????…
Geocharax_gracilis	???????????????????????????????????????????????????????????????????????????????????????????????????????????????????????????????????????????????????????????????????????????????????????????????????????????????????????????????????????????????????????????????????????????????????????????????????????????????????????????????????????????????????????????????????????????????????????????????????????????????…
Geothelphusa_dehaani	???????????????????????????????????????????????????????????????????????????????????????????????????????????????????????????????????????????????????????????????????????????????????????????????????????????????????????????????????????????????????????????????????????????????????????????????????????????????????????????????????????????????????????????????????????????????????????????????????????????????…
Geothelphusa_sp.	???????????????????????????????????????????????????????????????????????????????????????????????????????????????????????????????????????????????????????????????????????????????????????????????????????????????????????????????????????????????????????????????????????????????????????????????????????????????????????????????????????????????????????????????????????????????????????????????????????????????…
Gibbularctus_gibberosus	???????????????????????????????????????????????????????????????????????????????????????????????????????????????????????????????????????????????????????????????????????????????????????????????????????????????????????????????????????????????????????????????????????????????????????????????????????????????????????????????????????????????????????????????????????????????????????????????????????????????…
Gilvossius_setimanus	0000000000000001101110000000000000000000000000111111000000000000000001101110000000000000000000000111111????????????????????????????????????????????????????????????????????????????????????????????????????????????????????????????????????????????????????????????????????????????????????????????????????????????????????????????????????????????????????????????????????????????????????????????????????????…
Glaessnericaris_dubia	?????????????????????????????????????????????????????????????????????????????????????????????????????????????????????????????????????????????????????????????????????????????????????????????????????????????????????????????????????????????????????????????????????????????????????????????????????????????????????????????????000000000000000000000000000000000000000000000011000000000000000000000000000000…
Glaessnericaris_macrochela	?????????????????????????????????????????????????????????????????????????????????????????????????????????????????????????????????????????????????????????????????????????????????????????????????????????????????????????????????????????????????????????????????????????????????????????????????????????????????????????????????000000000000000000000000000000000000000000000011000000000000000000000000000000…
Glyphaea_regleyana	?????????????????????????????????????????????????????????????????????????????????????????????????????????????????????????????????????????????????????????????????????????????????????????????????????????????????????????????????????????????????????????????????????????????????????????????????????????????????????????????????000000000000000000000000000000110000000011111101000000000000000000000000000000…
Glyphocrangon_perplexa	???????????????????????????????????????????????????????????????????????????????????????????????????????????????????????????????????????????????????????????????????????????????????????????????????????????????????????????????????????????????????????????????????????????????????????????????????????????????????????????????????????????????????????????????????????????????????????????????????????????????…
Gnathophyllum_americanum	???????????????????????????????????????????????????????????????????????????????????????????????????????????????????????????????????????????????????????????????????????????????????????????????????????????????????????????????????????????????????????????????????????????????????????????????????????????????????????????????????????????????????????????????????????????????????????????????????????????????…
Gonodactylus_chiragra	???????????????????????????????????????????????????????????????????????????????????????????????????????????????????????????????????????????????????????????????????????????????????????????????????????????????????????????????????????????????????????????????????????????????????????????????????????????????????????????????????????????????????????????????????????????????????????????????????????????????…
Gramastacus_insolitus	???????????????????????????????????????????????????????????????????????????????????????????????????????????????????????????????????????????????????????????????????????????????????????????????????????????????????????????????????????????????????????????????????????????????????????????????????????????????????????????????????????????????????????????????????????????????????????????????????????????????…
Halocaridina_rubra	???????????????????????????????????????????????????????????????????????????????????????????????????????????????????????????????????????????????????????????????????????????????????????????????????????????????????????????????????????????????????????????????????????????????????????????????????????????????????????????????????????????????????????????????????????????????????????????????????????????????…
Hapalogaster_dentata	0000000000000000000000000000111000001100000011111111000000000000000000000000000000000000100000011111111????????????????????????????????????????????????????????????????????????????????????????????????????????????????????????????????????????????????????????????????????????????????????????????????????????????????????????????????????????????????????????????????????????????????????????????????????????…
Harpiosquilla_harpax	???????????????????????????????????????????????????????????????????????????????????????????????????????????????????????????????????????????????????????????????????????????????????????????????????????????????????????????????????????????????????????????????????????????????????????????????????????????????????????????????????????????????????????????????????????????????????????????????????????????????…
Hepatus_epheliticus	???????????????????????????????????????????????????????????????????????????????????????????????????????????????????????????????????????????????????????????????????????????????????????????????????????????????????????????????????????????????????????????????????????????????????????????????????????????????????????????????????????????????????????????????????????????????????????????????????????????????…
Heterocarpus_gibbosus	???????????????????????????????????????????????????????????????????????????????????????????????????????????????????????????????????????????????????????????????????????????????????????????????????????????????????????????????????????????????????????????????????????????????????????????????????????????????????????????????????????????????????????????????????????????????????????????????????????????????…
Hippa_pacifica	0000000000000000000000000001011000001100000011111111000000000000000000000000000001100000100000011111111????????????????????????????????????????????????????????????????????????????????????????????????????????????????????????????????????????????????????????????????????????????????????????????????????????????????????????????????????????????????????????????????????????????????????????????????????????…
Hippolyte_bifidirostris	???????????????????????????????????????????????????????????????????????????????????????????????????????????????????????????????????????????????????????????????????????????????????????????????????????????????????????????????????????????????????????????????????????????????????????????????????????????????????????????????????????????????????????????????????????????????????????????????????????????????…
Homarinus_capensis	?????????????????????????????????????????????????????????????????????????????????????????????????????????????????????????????????????????????????????????????????????????????????????????????????????????????????????????????????????????????????????????????????????????????????????????????????????????????????????????????????000000000000000000000000000000000000000000000000000000000000000000000000110000…
Homarus_americanus	?????????????????????????????????????????????????????????????????????????????????????????????????????????????????????????????????????????????????????????????????????????????????????????????????????????????????????????????????????????????????????????????????????????????000110000000000000111110011?????????????????????????000000000000000000000000000000000000000000000000000000000000000000000001110000…
Homarus_gammarus	0000000110011000000000000000000000000000000000001111000000001000111000000000000000000000000000000011111???????????????????????????????????????????????????????????????????????????????????????????????????????????????0000000000000000000000001?????????000110000000001111111000110000000000000111110011?????????????????????????000000000000000000000000000000000000000000000000000000000000000000000001110000…
Homola_barbata	0000000000000000000000000000000000000010001111111111000000000000000000000000000000000000010001111111111??????????????????????????????????????????????????????????????????????????????????????????????????????????????????????????????????????????????????????????????????????000000000000011111111110011???????????????????????????????????????????????????????????????????????????????????????????????????????…
Homolodromia_bouvieri	?????????????????????????????????????????????????????????????????????????????????????????????????????????????????????????????????????????????????????????????????????????????????????????????????????????????????????????????????????????????????????????????????????????????000000000000001111111110011???????????????????????????????????????????????????????????????????????????????????????????????????????…
Hoploparia_longimana	?????????????????????????????????????????????????????????????????????????????????????????????????????????????????????????????????????????????????????????????????????????????????????????????????????????????????????????????????????????????????????????????????????????????????????????????????????????????????????????????????000000000000000000000000000000000000000000000000000000000000000000000000010000…
Huhatanka_iranica	?????????????????????????????????????????????????????????????????????????????????????????????????????????????????????????????????????????????????????????????????????????????????????????????????????????????????????????????????????????????????????????????????????????????????????????????????????????????????????????????????000000000000000000000000000000000100011111111101000000000000000000000000000000…
Huhatanka_kiowana	?????????????????????????????????????????????????????????????????????????????????????????????????????????????????????????????????????????????????????????????????????????????????????????????????????????????????????????????????????????????????????????????????????????????????????????????????????????????????????????????????000000000000000000000000000000000100011111111101000000000000000000000000000000…
Hyas_araneus	?????????????????????????????????????????????????????????????????????????????????????????????????????????????????????????????????????????????????????????????????????????????????????????????????????????????????????????????????????????????????????????????????????????????000000000000111111111110011???????????????????????????????????????????????????????????????????????????????????????????????????????…
Hymenocera_picta	???????????????????????????????????????????????????????????????????????????????????????????????????????????????????????????????????????????????????????????????????????????????????????????????????????????????????????????????????????????????????????????????????????????????????????????????????????????????????????????????????????????????????????????????????????????????????????????????????????????????…
Ibacus_alticrenatus	???????????????????????????????????????????????????????????????????????????????????????????????????????????????????????????????????????????????????????????????????????????????????????????????????????????????????????????????????????????????????????????????????????????????????????????????????????????????????????????????????????????????????????????????????????????????????????????????????????????????…
Ibacus_chacei	???????????????????????????????????????????????????????????????????????????????????????????????????????????????????????????????????????????????????????????????????????????????????????????????????????????????????????????????????????????????????????????????????????????????????????????????????????????????????????????????????????????????????????????????????????????????????????????????????????????????…
Ibacus_ciliatus	?????????????????????????????????????????????????????????????????????????????????????????????????????????????????????????????????????????????????????????????????????????????????????????????????????????????????????????????????????????????????????????????????????????????????????????????????????????????????????????????????000000111000000000000000000000000000000000000000000000000000000000000000000000…
Ibacus_novemdentatus	??????????????????????????????????????????????????????????????????????????????????????????????????????????????????????????????????????????????????????????????????????????????????????????????????????????????????????0000000000000000000001110????????????????????????????????????????????????????????????????????????????????????????????????????????????????????????????????????????????????????????????????…
Ibacus_peronii	?????????????????????????????????????????????????????????????????????????????????????????????????????????????????????????????????????????????????????????????????????????????????????????????????????????????????????????????????????????????????????????????????????????????011000000000000000001110011???????????????????????????????????????????????????????????????????????????????????????????????????????…
Ibacus_pubescens	???????????????????????????????????????????????????????????????????????????????????????????????????????????????????????????????????????????????????????????????????????????????????????????????????????????????????????????????????????????????????????????????????????????????????????????????????????????????????????????????????????????????????????????????????????????????????????????????????????????????…
Jagtia_kunradensis	?????????????????????????????????????????????????????????????????????????????????????????????????????????????????????????????????????????????????????????????????????????????????????????????????????????????????????????????????????????????????????????????????????????????????????????????????????????????????????????????????000000000000000000000000000000000000000000000000000000000000000000011110000000…
Jasus_caveorum	???????????????????????????????????????????????????????????????????????????????????????????????????????????????????0001111111100000000000000001?????????????????????????????????????????????????????????????????????????????????????????????????????????????????????????????????????????????????????????0000000000000000000001111??????????????????????????????????????????????????????????????????????????????…
Jasus_edwardsii	???????????????????????????????????????????????????????????????????????????????????????????????????????11100010111000001111111000000000000000010110010000101000000000000000000000000000000000001110100????????????????0000000000000000111100110?????????????????????????????????????????????????????????0000000000000000000110111??????????????????????????????????????????????????????????????????????????????…
Jasus_frontalis	???????????????????????????????????????????????????????????????????????????????????????????????????????11100010111000001111111000000000000000010110010000101000000000000000000000000000000000011110100??????????????????????????????????????????????????????????????????????????????????????????????????0000000000000000000010111??????????????????????????????????????????????????????????????????????????????…
Jasus_lalandii	???????????????????????????????????????????????????????????????????????????????????????????????????????????????????00001111111000000000000000010110010000101000000000000000000000000000000000000110100??????????????????????????????????????????????????????????????????????????????????????????????????0000000000000000000110111??????????????????????????????????????????????????????????????????????????????…
Jasus_paulensis	???????????????????????????????????????????????????????????????????????????????????????????????????????????????????0011111111100000000000000001??????????????00000000000000000000000000000000011110100??????????????????????????????????????????????????????????????????????????????????????????????????0000000000000000000001111??????????????????????????????????????????????????????????????????????????????…
Jasus_tristani	???????????????????????????????????????????????????????????????????????????????????????????????????????????????????001111111110000000000000000101100100001010?????????????????????????????????????????????????????????0000000000000000111100110?????????????????????????????????????????????????????????0000000000000000000001111??????????????????????????????????????????????????????????????????????????????…
Jaxea_nocturna	0000000000000000000010000000000000000000000000111111000000000000000000000010000000000000000000000111111??????????????????????????????????????????????????????????????????????????????????????????????????????????????????????????????????????????????????????????????????????000000100000000011111110011???????????????????????????????????????????????????????????????????????????????????????????????????????…
Jonas_distinctus	???????????????????????????????????????????????????????????????????????????????????????????????????????????????????????????????????????????????????????????????????????????????????????????????????????????????????????????????????????????????????????????????????????????????????????????????????????????????????????????????????????????????????????????????????????????????????????????????????????????????…
Justitia_longimana	???????????????????????????????????????????????????????????????????????????????????????????????????????00000001111000000000001000000000000000010000000000000100000000000000000000000000011111100010100????????????????0011001010000011000100110????????????????????????????????????????????????????????????????????????????????????????????????????????????????????????????????????????????????????????????????…
Kempella_mikado	???????????????????????????????????????????????????????????????????????????????????????????????????????????????????????????????????????????????????????????????????????????????????????????????????????????????????????????????????????????????????????????????????????????????????????????????????????????????????????????????????????????????????????????????????????????????????????????????????????????????…
Kiwa_hirsuta	???????????????????????????????????????????????????????????????????????????????????????????????????????????????????????????????????????????????????????????????????????????????????????????????????????????????????????????????????????????????????????????????????????????????????????????????????????????????????????????????????????????????????????????????????????????????????????????????????????????????…
Laomedia_astacina	???????????????????????????????????????????????????????????????????????????????????????????????????????????????????????????????????????????????????????????????????????????????????????????????????????????????????????????????????????????????????????????????????????????????????????????????????????????????????????????????????????????????????????????????????????????????????????????????????????????????…
Latreillia_elegans	0000000000000000000000000000000000000000001111111111000000000000000000000000000000000000000001111111111????????????????????????????????????????????????????????????????????????????????????????????????????????????????????????????????????????????????????????????????????????????????????????????????????????????????????????????????????????????????????????????????????????????????????????????????????????…
Laurentaeglyphea_neocaledonica	?????????????????????????????????????????????????????????????????????????????????????????????????????????????????????????????????????????????????????????????????????????????????????????????????????????????????????????????????????????????????????????????????????????????????????????????????????????????????????????????????000000000000000000000000000000001000000111111101000000000000000000000000000000…
Lauridromia_dehaani	0000000000000000000000000000000000000010001111111111000000000000000000000000000000000000010001111111111????????????????????????????????????????????????????????????????????????????????????????????????????????????????????????????????????????????????????????????????????????????????????????????????????????????????????????????????????????????????????????????????????????????????????????????????????????…
Leander_tenuicornis	0111000000000000000000000000000000000000000000000011011100100000000000000000000000000000000000000000011????????????????????????????????????????????????????????????????????????????????????????????????????????????????????????????????????????????????????????????????????????????????????????????????????????????????????????????????????????????????????????????????????????????????????????????????????????…
Lepidopa_californica	???????????????????????????????????????????????????????????????????????????????????????????????????????????????????????????????????????????????????????????????????????????????????????????????????????????????????????????????????????????????????????????????????????????????????????????????????????????????????????????????????????????????????????????????????????????????????????????????????????????????…
Lepidophthalmus_louisianensis	???????????????????????????????????????????????????????????????????????????????????????????????????????????????????????????????????????????????????????????????????????????????????????????????????????????????????????????????????????????????????????????????????????????????????????????????????????????????????????????????????????????????????????????????????????????????????????????????????????????????…
Linuparus_meridionalis	???????????????????????????????????????????????????????????????????????????????????????????????????????????????????????????????????????????????????????????????????????????????????????????????????????????????????????????????????????????????????????????????????????????????????????????????????????????????????????????????????????????????????????????????????????????????????????????????????????????????…
Linuparus_somniosus	?????????????????????????????????????????????????????????????????????????????????????????????????????????????????????????????????????????????????????????????11000110000000000000000000000001100010100?????????????????????????????????????????????????????????????????????????????????????????????????????????????????????????????????????????????????????????????????????????????????????????????????????????…
Linuparus_sordidus	?????????????????????????????????????????????????????????????????????????????????????????????????????????????????????????????????????????????????????????????01000110000000000000000000000001100010100????????????????1001001010000011000100110????????????????????????????????????????????????????????????????????????????????????????????????????????????????????????????????????????????????????????????????…
Linuparus_trigonus	???????????????????????????????????????????????????????????????????????????????????????????????????????00000110111011000000111000000000000000010000000000000111000110000000000000000000000001100010100????????????????1001001010000011000100110????????????????????????????????????????????????????????????????????????????????????????????????????????????????????????????????????????????????????????????????…
Lissocardia_magna	?????????????????????????????????????????????????????????????????????????????????????????????????????????????????????????????????????????????????????????????????????????????????????????????????????????????????????????????????????????????????????????????????????????????????????????????????????????????????????????????????000000000000000000000001011110000000000001111101000000000000000000000000000000…
Lissocardia_silesiaca	?????????????????????????????????????????????????????????????????????????????????????????????????????????????????????????????????????????????????????????????????????????????????????????????????????????????????????????????????????????????????????????????????????????????????????????????????????????????????????????????????000000000000000000000001011110000000000001111101000000000000000000000000000000…
Lithodes_maja	????????????????????????????????????????????????????????????????????????????????????????????????????????????????????????????????????????????????????????????????????????????????????????????????????????????????????????????????????????????????????????000000111001111111111000000000101000111111110011???????????????????????????????????????????????????????????????????????????????????????????????????????…
Lithodes_santolla	0000000000000000000000000000111000001100000011111111000000000000000000000000000000000000100000011111111????????????????????????????????????????????????????????????????????????????????????????????????????????????????????????????????????????????????????????????????????????????????????????????????????????????????????????????????????????????????????????????????????????????????????????????????????????…
Litogaster_obtusa	?????????????????????????????????????????????????????????????????????????????????????????????????????????????????????????????????????????????????????????????????????????????????????????????????????????????????????????????????????????????????????????????????????????????????????????????????????????????????????????????????000000000000000000001000000010000000000001111101000000000000000000000000000000…
Litogaster_ornata	?????????????????????????????????????????????????????????????????????????????????????????????????????????????????????????????????????????????????????????????????????????????????????????????????????????????????????????????????????????????????????????????????????????????????????????????????????????????????????????????????000000000000000000001000000010000000000001111101000000000000000000000000000000…
Litogaster_turnbullensis	?????????????????????????????????????????????????????????????????????????????????????????????????????????????????????????????????????????????????????????????????????????????????????????????????????????????????????????????????????????????????????????????????????????????????????????????????????????????????????????????????000000000000000000001000000010000000000001111101000000000000000000000000000000…
Litopenaeus_stylirostris	???????????????????????????????????????????????????????????????????????????????????????????????????????????????????????????????????????????????????????????????????????????????????????????????????????????????????????????????????????????????????????????????????????????????????????????????????????????????????????????????????????????????????????????????????????????????????????????????????????????????…
Litopenaeus_vannamei	???????????????????????????????????????????????????????????????????????????????????????????????????????????????????????????????????????????????????????????????????????????????????????????????????????????????????????????????????????????????????????????????????????????????????????????????????????????????????????????????????????????????????????????????????????????????????????????????????????????????…
Lomis_hirta	0000000000000000000000000000000000011100000011111111000000000000000000000000000000000001100000011111111??????????????????????????????????????????????????????????????????????????????????????????????????????????????????????????????????????????????????????????????????????000000000001000111111110011???????????????????????????????????????????????????????????????????????????????????????????????????????…
Lophaxius_sagamiensis	???????????????????????????????????????????????????????????????????????????????????????????????????????????????????????????????????????????????????????????????????????????????????????????????????????????????????????????????????????????????????????????????????????????????????????????????????????????????????????????????????????????????????????????????????????????????????????????????????????????????…
Lysiosquillina_maculata	???????????????????????????????????????????????????????????????????????????????????????????????????????????????????????????????????????????????????????????????????????????????????????????????????????????????????????????????????????????????????????????????????????????????????????????????????????????????????????????????????????????????????????????????????????????????????????????????????????????????…
Lysmata_debelius	???????????????????????????????????????????????????????????????????????????????????????????????????????????????????????????????????????????????????????????????????????????????????????????????????????????????????????????????????????????????????????????????????????????????????????????????????????????????????????????????????????????????????????????????????????????????????????????????????????????????…
Lysmata_wurdemanni	???????????????????????????????????????????????????????????????????????????????????????????????????????????????????????????????????????????????????????????????????????????????????????????????????????????????????????????????????????????????????????????????????????????????????????????????????????????????????????????????????????????????????????????????????????????????????????????????????????????????…
Macrobrachium_lanchesteri	????????????????????????????????????????????????????????????????????????????????????????????????????????????????????????????????????????????????????????????????????????????????????????????????????????????????????????????????????????????????????????010000000000000000011000000000000000000000001111???????????????????????????????????????????????????????????????????????????????????????????????????????…
Macrobrachium_lar	0111000000000000000000000000000000000000000000000011011100100000000000000000000000000000000000000000011?????????????????????????????????????????????????????????????????????????????????????????????????????????????????????????????????????????????????010000000000000000011000000000000000000000001111???????????????????????????????????????????????????????????????????????????????????????????????????????…
Macrobrachium_nipponense	????????????????????????????????????????????????????????????????????????????????????????????????????????????????????????????????????????????????????????????????????????????????????????????????????????????????????????????????????????????????????????010000000000000000011000000000000000000000001111???????????????????????????????????????????????????????????????????????????????????????????????????????…
Macrobrachium_potiuna	????????????????????????????????????????????????????????????????????????????????????????????????????????????????????????????????????????????????????????????????????????????????????????????????????????????????????????????????????????????????????????010000000000000000011000000000000000000000001111???????????????????????????????????????????????????????????????????????????????????????????????????????…
Macrobrachium_rosenbergii	????????????????????????????????????????????????????????????????????????????????????????????????????????????????????????????????????????????????????????????????????????????????????????????????????????????????????????????????????????????????????????010000000000000000011000000000000000000000001111???????????????????????????????????????????????????????????????????????????????????????????????????????…
Macrobrachium_sp.	????????????????????????????????????????????????????????????????????????????????????????????????????????????????????????????????????????????????????????????????????????????????????????????????????????????????????????????????????????????????????????010000000000000000011000000000000000000000001111???????????????????????????????????????????????????????????????????????????????????????????????????????…
Macrophthalmus_setosus	???????????????????????????????????????????????????????????????????????????????????????????????????????????????????????????????????????????????????????????????????????????????????????????????????????????????????????????????????????????????????????????????????????????????????????????????????????????????????????????????????????????????????????????????????????????????????????????????????????????????…
Maja_squinado	0000000000000000000000000000000000000000011111111111000000000000000000000000000000000000000011111111111????????????????????????????????????????????????????????????????????????????????????????????????????????????????????????????????????????????????????????????????????????????????????????????????????????????????????????????????????????????????????????????????????????????????????????????????????????…
Malmuncina_wulfi	?????????????????????????????????????????????????????????????????????????????????????????????????????????????????????????????????????????????????????????????????????????????????????????????????????????????????????????????????????????????????????????????????????????????????????????????????????????????????????????????????000000000000000000000000000000000000000000000000000000011000000000000000000000…
Marsupenaeus_japonicus	???????????????????????????????????????????????????????????????????????????????????????????????????????????????????????????????????????????????????????????????????????????????????????????????????????????????????????????????????????????????????????????????????????????????????????????????????????????????????????????????????????????????????????????????????????????????????????????????????????????????…
Mecochirus_longimanatus	?????????????????????????????????????????????????????????????????????????????????????????????????????????????????????????????????????????????????????????????????????????????????????????????????????????????????????????????????????????????????????????????????????????????????????????????????????????????????????????????????000000000000000000000000000000000010111111111101000000000000000000000000000000…
Mecochirus_rostratus	?????????????????????????????????????????????????????????????????????????????????????????????????????????????????????????????????????????????????????????????????????????????????????????????????????????????????????????????????????????????????????????????????????????????????????????????????????????????????????????????????000000000000000000000000000000000010111111111101000000000000000000000000000000…
Medorippe_lanata	????????????????????????????????????????????????????????????????????????????????????????????????????????????????????????????????????????????????????????????????????????????????????????????????????????????????????????????????????????????????????????000000000111111111111000000000000111111111110011???????????????????????????????????????????????????????????????????????????????????????????????????????…
Metabetaeus_sp.	???????????????????????????????????????????????????????????????????????????????????????????????????????????????????????????????????????????????????????????????????????????????????????????????????????????????????????????????????????????????????????????????????????????????????????????????????????????????????????????????????????????????????????????????????????????????????????????????????????????????…
Metanephrops_armatus	???????????????????????????????????????????????????????????????????????????????????????????????????????????????????????????????????????????????????????????????????????????????????????????????????????????????????????????????????????????????????????????????????????????????????????????????????????????????????????????????????????????????????????????????????????????????????????????????????????????????…
Metanephrops_japonicus	?????????????????????????????????????????????????????????????????????????????????????????????????????????????????????????????????????????????????????????????????????????????????????????????????????????????????????????????????????????????????????????????????????????????????????????????????????????????????????????????????000000000000000000000000000000000000000000000000000000000000000011000000000000…
Metapenaeus_monoceros	1000000000000000000000000000000000000000000000000001100000000000000000000000000000000000000000000000001????????????????????????????????????????????????????????????????????????????????????????????????????????????????????????????????????????????????????????????????????????????????????????????????????????????????????????????????????????????????????????????????????????????????????????????????????????…
Meticonaxius_soelae	???????????????????????????????????????????????????????????????????????????????????????????????????????????????????????????????????????????????????????????????????????????????????????????????????????????????????????????????????????????????????????????????????????????????????????????????????????????????????????????????????????????????????????????????????????????????????????????????????????????????…
Meyeria_magna	?????????????????????????????????????????????????????????????????????????????????????????????????????????????????????????????????????????????????????????????????????????????????????????????????????????????????????????????????????????????????????????????????????????????????????????????????????????????????????????????????000000000000000000000000000000000001111111111101000000000000000000000000000000…
Meyeria_ornata	?????????????????????????????????????????????????????????????????????????????????????????????????????????????????????????????????????????????????????????????????????????????????????????????????????????????????????????????????????????????????????????????????????????????????????????????????????????????????????????????????000000000000000000000000000000000001111111111101000000000000000000000000000000…
Meyeria_rapax	?????????????????????????????????????????????????????????????????????????????????????????????????????????????????????????????????????????????????????????????????????????????????????????????????????????????????????????????????????????????????????????????????????????????????????????????????????????????????????????????????000000000000000000000000000000000001111111111101000000000000000000000000000000…
Microprosthema_inornatum	???????????????????????????????????????????????????????????????????????????????????????????????????????????????????????????????????????????????????????????????????????????????????????????????????????????????????????????????????????????????????????????????????????????????????????????????????????????????????????????????????????????????????????????????????????????????????????????????????????????????…
Mictyris_longicarpus	???????????????????????????????????????????????????????????????????????????????????????????????????????????????????????????????????????????????????????????????????????????????????????????????????????????????????????????????????????????????????????????????????????????????????????????????????????????????????????????????????????????????????????????????????????????????????????????????????????????????…
Munida_albiapicula	???????????????????????????????????????????????????????????????????????????????????????????????????????????????????????????????????????????????????????????????????????????????????????????????????????????????????????????????????????????????????????????????????????????????????????????????????????????????????????????????????????????????????????????????????????????????????????????????????????????????…
Munida_gregaria	???????????????????????????????????????????????????????????????????????????????????????????????????????????????????????????????????????????????????????????????????????????????????????????????????????????????????????????????????????????????????????????????????????????????????????????????????????????????????????????????????????????????????????????????????????????????????????????????????????????????…
Munida_quadrispina	???????????????????????????????????????????????????????????????????????????????????????????????????????????????????????????????????????????????????????????????????????????????????????????????????????????????????????????????????????????????????????????????????????????????????????????????????????????????????????????????????????????????????????????????????????????????????????????????????????????????…
Munida_rugosa	?????????????????????????????????????????????????????????????????????????????????????????????????????????????????????????????????????????????????????????????????????????????????????????????????????????????????????????????????????????????????????????????????????????????000000000101000111111110011???????????????????????????????????????????????????????????????????????????????????????????????????????…
Neaxiopsis_gundlachi	?????????????????????????????????????????????????????????????????????????????????????????????????????????????????????????????????????????????????????????????????????????????????????????????????????????????????????????????????????????????????????????????????????????????000000100000000011111110011???????????????????????????????????????????????????????????????????????????????????????????????????????…
Neaxius_acanthus	???????????????????????????????????????????????????????????????????????????????????????????????????????????????????????????????????????????????????????????????????????????????????????????????????????????????????????????????????????????????????????????????????????????????????????????????????????????????????????????????????????????????????????????????????????????????????????????????????????????????…
Neaxius_glyptocercus	???????????????????????????????????????????????????????????????????????????????????????????????????????????????????????????????????????????????????????????????????????????????????????????????????????????????????????????????????????????????????????????????????????????????????????????????????????????????????????????????????????????????????????????????????????????????????????????????????????????????…
Necora_puber	???????????????????????????????????????????????????????????????????????????????????????????????????????????????????????????????????????????????????????????????????????????????????????????????????????????????????????????????????????????????????????????????????????????????????????????????????????????????????????????????????????????????????????????????????????????????????????????????????????????????…
Nematoscelis_sp.	???????????????????????????????????????????????????????????????????????????????????????????????????????????????????????????????????????????????????????????????????????????????????????????????????????????????????????????????????????????????????????????????????????????????????????????????????????????????????????????????????????????????????????????????????????????????????????????????????????????????…
Neoglyphea_inopinata	0000000000000000000000000000000000000000000000011111000000000000001000000000000000000000000000000011111?????????????????????????????????????????????????????????????????????????????????????????????????????????????????????????????????????????????????000000000000111111111????????????????????????????????????????????????????000000000000000000000000000000001000000111111101000000000000000000000000000000…
Neolithodes_nipponensis	???????????????????????????????????????????????????????????????????????????????????????????????????????????????????????????????????????????????????????????????????????????????????????????????????????????????????????????????????????????????????????????????????????????????????????????????????????????????????????????????????????????????????????????????????????????????????????????????????????????????…
Neopetrolisthes_maculatus	???????????????????????????????????????????????????????????????????????????????????????????????????????????????????????????????????????????????????????????????????????????????????????????????????????????????????????????????????????????????????????????????????????????????????????????????????????????????????????????????????????????????????????????????????????????????????????????????????????????????…
Nephropides_caribaeus	?????????????????????????????????????????????????????????????????????????????????????????????????????????????????????????????????????????????????????????????????????????????????????????????????????????????????????????????????????????????????????????????????????????????????????????????????????????????????????????????????000000000000000000000000000000000000000000000000000000000000000000000010000000…
Nephrops_norvegicus	????????????????????????????????????????????????????????????????????????????????????????????????????????????????????????????????????????????????????????????????????????????????????????????????????????????????????????????????????????????????????????000110000000001111111000110000000000000111110011?????????????????????????000000000000000000000000000000000000000000000000000000000000000111000000000000…
Nephropsis_aculeata	???????????????????????????????????????????????????????????????????????????????????????????????????????????????????????????????????????????????????????????????????????????????????????????????????????????????????????????????????????????????????????????????????????????????????????????????????????????????????????????????????????????????????????????????????????????????????????????????????????????????…
Nephropsis_carpenteri	?????????????????????????????????????????????????????????????????????????????????????????????????????????????????????????????????????????????????????????????????????????????????????????????????????????????????????????????????????????????????????????????????????????????????????????????????????????????????????????????????000000000000000000000000000000000000000000000000000000000000000000100110000000…
Nephropsis_stewarti	0000000110011000000000000000000000000000000000001111000000001000111000000000000000000000000000000011111??????????????????????????????????????????????????????????????????????????????????????????????????????????????????????????????????????????????????????????????????????000110000000000000111110011?????????????????????????000000000000000000000000000000000000000000000000000000000000000000100110000000…
Nikoides_danae	???????????????????????????????????????????????????????????????????????????????????????????????????????????????????????????????????????????????????????????????????????????????????????????????????????????????????????????????????????????????????????????????????????????????????????????????????????????????????????????????????????????????????????????????????????????????????????????????????????????????…
Nupalirus_japonicus	?????????????????????????????????????????????????????????????????????????????????????????????????????????????????????????????????????????????????????????????00000000000000000000000000011111100010100????????????????0111001010000011000100110????????????????????????????????????????????????????????????????????????????????????????????????????????????????????????????????????????????????????????????????…
Nupalirus_vericeli	??????????????????????????????????????????????????????????????????????????????????????????????????????????????????????????????????????????????????????????????????????????????????????????????????????????????????????0111001010000011000100110????????????????????????????????????????????????????????????????????????????????????????????????????????????????????????????????????????????????????????????????…
Ocypode_sp.	0000000000000000000000000000000000000001111111111111000000000000000000000000000000000000001111111111111????????????????????????????????????????????????????????????????????????????????????????????????????????????????????????????????????????????????????????????????????????????????????????????????????????????????????????????????????????????????????????????????????????????????????????????????????????…
Ombrastacoides_huonensis	???????????????????????????????????????????????????????????????????????????????????????????????????????????????????????????????????????????????????????????????????????????????????????????????????????????????????????????????????????????????????????????????????????????????????????????????????????????????????????????????????????????????????????????????????????????????????????????????????????????????…
Oncopareia_bredai	?????????????????????????????????????????????????????????????????????????????????????????????????????????????????????????????????????????????????????????????????????????????????????????????????????????????????????????????????????????????????????????????????????????????????????????????????????????????????????????????????000000000000000000000000000000000000000000000000000000000000000000000000001001…
Oncopareia_coesfeldiensis	?????????????????????????????????????????????????????????????????????????????????????????????????????????????????????????????????????????????????????????????????????????????????????????????????????????????????????????????????????????????????????????????????????????????????????????????????????????????????????????????????000000000000000000000000000000000000000000000000000000000000000000000000001001…
Orconectes_limosus	?????????????????????????????????????????????????????????????????????????????????????????????????????????????????????????????????????????????????????????????????????????????????????????????????????????????????????????????????????????????????????????????????????????????000001000000000001111110011???????????????????????????????????????????????????????????????????????????????????????????????????????…
Orconectes_virilis	???????????????????????????????????????????????????????????????????????????????????????????????????????????????????????????????????????????????????????????????????????????????????????????????????????????????????????????????????????????????????????????????????????????????????????????????????????????????????????????????????????????????????????????????????????????????????????????????????????????????…
Ovalipes_punctatus	???????????????????????????????????????????????????????????????????????????????????????????????????????????????????????????????????????????????????????????????????????????????????????????????????????????????????????????????????????????????????????????????????????????????????????????????????????????????????????????????????????????????????????????????????????????????????????????????????????????????…
Pachygrapsus_marmoratus	???????????????????????????????????????????????????????????????????????????????????????????????????????????????????????????????????????????????????????????????????????????????????????????????????????????????????????????????????????????????????????????????????????????????????????????????????????????????????????????????????????????????????????????????????????????????????????????????????????????????…
Pacifastacus_leniusculus	???????????????????????????????????????????????????????????????????????????????????????????????????????????????????????????????????????????????????????????????????????????????????????????????????????????????????????????????????????????????????????????????????????????????????????????????????????????????????????????????????????????????????????????????????????????????????????????????????????????????…
Paguristes_seminudus	???????????????????????????????????????????????????????????????????????????????????????????????????????????????????????????????????????????????????????????????????????????????????????????????????????????????????????????????????????????????????????????????????????????????????????????????????????????????????????????????????????????????????????????????????????????????????????????????????????????????…
Pagurodofleinia_doederleini	???????????????????????????????????????????????????????????????????????????????????????????????????????????????????????????????????????????????????????????????????????????????????????????????????????????????????????????????????????????????????????????????????????????????????????????????????????????????????????????????????????????????????????????????????????????????????????????????????????????????…
Pagurus_bernhardus	0000000000000000000000000000000111111100000011111111000000000000000000000000000000011111100000011111111?????????????????????????????????????????????????????????????????????????????????????????????????????????????????????????????????????????????????000000001001111111111000000000011000111111110011???????????????????????????????????????????????????????????????????????????????????????????????????????…
Pagurus_longicarpus	???????????????????????????????????????????????????????????????????????????????????????????????????????????????????????????????????????????????????????????????????????????????????????????????????????????????????????????????????????????????????????????????????????????????????????????????????????????????????????????????????????????????????????????????????????????????????????????????????????????????…
Palaeastacus_fuciformis	?????????????????????????????????????????????????????????????????????????????????????????????????????????????????????????????????????????????????????????????????????????????????????????????????????????????????????????????????????????????????????????????????????????????????????????????????????????????????????????????????000000000001100001100000000000000000000000000101000000000000000000000000000000…
Palaeastacus_sussexiensis	?????????????????????????????????????????????????????????????????????????????????????????????????????????????????????????????????????????????????????????????????????????????????????????????????????????????????????????????????????????????????????????????????????????????????????????????????????????????????????????????????000000000001100001100000000000000000000000000101000000000000000000000000000000…
Palaemon_elegans	???????????????????????????????????????????????????????????????????????????????????????????????????????????????????????????????????????????????????????????????????????????????????????????????????????????????????????????????????????????????????????????????????????????????????????????????????????????????????????????????????????????????????????????????????????????????????????????????????????????????…
Palaemonetes_paludosus	???????????????????????????????????????????????????????????????????????????????????????????????????????????????????????????????????????????????????????????????????????????????????????????????????????????????????????????????????????????????????????????????????????????????????????????????????????????????????????????????????????????????????????????????????????????????????????????????????????????????…
Palaeonephrops_browni	?????????????????????????????????????????????????????????????????????????????????????????????????????????????????????????????????????????????????????????????????????????????????????????????????????????????????????????????????????????????????????????????????????????????????????????????????????????????????????????????????000000000000000000000000000000000000000000000000000000000000001111000000000000…
Palaeopalaemon_newberryi	?????????????????????????????????????????????????????????????????????????????????????????????????????????????????????????????????????????????????????????????????????????????????????????????????????????????????????????????????????????????????????????????????????????????????????????????????????????????????????????????????000000000000000000000000000000000000000000000000000000000000000000000000000000…
Palaeopentacheles_roettenbacheri	?????????????????????????????????????????????????????????????????????????????????????????????????????????????????????????????????????????????????????????????????????????????????????????????????????????????????????????????????????????????????????????????????????????????????????????????????????????????????????????????????001100000000000000000000000000000000000000000000000000000000000000000000000000…
Palaeophoberus_suevicus	?????????????????????????????????????????????????????????????????????????????????????????????????????????????????????????????????????????????????????????????????????????????????????????????????????????????????????????????????????????????????????????????????????????????????????????????????????????????????????????????????000000000000000000000000000000000000000000000000000000000001000000000000000000…
Palibythus_magnificus	???????????????????????????????????????????????????????????????????????????????????????????????????????00000000011001000000111000000000000000010000000000101000000010000000000000000000000001100010100????????????????0000000000000111000100110??????????????????????????????????????????????????????????????????????????????????000001001000000000000000000000000000000000000000000000000000000000000000000000…
Palinurellus_gundlachi	0000000000000000000000001000000000000000000001111111000000000000000000000000001000000000000000001111111??????????????????????????????????????????????????????00000000000000000000000000000000000000011???????????????????????????????????????????????????????????????????????001000000000000000001110011???????????????????????????????????????????????????????????????????????????????????????????????????????…
Palinurellus_wieneckii	???????????????????????????????????????????????????????????????????????????????????????????????????????????????????00000001111000000000000000010010010000101000000000000000000000000000000000000000011????????????????0000000000000001000100110????????????????????????????????????????????????????????????????????????????????????????????????????????????????????????????????????????????????????????????????…
Palinurus_barbarae	??????????????????????????????????????????????????????????????????????????????????????????????????????????????????????????????????????????????????????????????????????????????????????????????????????????????????????????????????????????????????111111???????????????????????????????????????????????????????????????????????????????????????????????????????????????????????????????????????????????????????…
Palinurus_charlestoni	??????????????????????????????????????????????????????????????????????????????????????????????????????????????????????????????????????????????????????????????????????????????????????????????????????????????????????????????????????????????????011111???????????????????????????????????????????????????????????????????????????????????????????????????????????????????????????????????????????????????????…
Palinurus_delagoae	???????????????????????????????????????????????????????????????????????????????????????????????????????000111101110???????????????????????????????????????????????????????????????????????????????????????????????????????????????????????????????111111???????????????????????????????????????????????????????????????????????????????????????????????????????????????????????????????????????????????????????…
Palinurus_elephas	000000000000000000000101100000000000000000000111111100000000000000000000000101100000000000000000111111100001110111011000000111000000000000000010000001001101000000000000000000000000011000111100010100????????????????0000011010000011000100110???000011????????????????????????????????????????????????0000000000000000011000001000011001000000000000000000000000000000000000000000000000000000000000000000000…
Palinurus_gilchristi	???????????????????????????????????????????????????????????????????????????????????????????????????????000111101110????????????????????????????0000001001101000000000000000000000000011000111100010100????????????????????????????????????????????001111???????????????????????????????????????????????????????????????????????????????????????????????????????????????????????????????????????????????????????…
Palinurus_homarus	???????????????????????????????????????????????????????????????????????????????????????????????????????????????????????????????????????????????????????????????????????????????????????????????????????????????????????????????????????????????????????????????????????????????????????????????????????????????????????????????????????????????????????????????????????????????????????????????????????????????…
Palinurus_mauritanicus	?????????????????????????????????????????????????????????????????????????????????????????????????????????????????????????????????????????????????????????????00000000000000000000000001000111100010100????????????????????????????????????????????000111????????????????????????????????????????????????0000000000000000011000001??????????????????????????????????????????????????????????????????????????????…
Palinustus_holthuisi	??????????????????????????????????????????????????????????????????????????????????????????????????????????????????????????????????????????????????????????????????????????????????????????????????????????????????????0000000110000011000100110????????????????????????????????????????????????????????????????????????????????????????????????????????????????????????????????????????????????????????????????…
Palinustus_mossambicus	?????????????????????????????????????????????????????????????????????????????????????????????????????????????????????????????????????????????????????????????00000000000000000000000000101111100010100?????????????????????????????????????????????????????????????????????????????????????????????????????????????????????????????????????????????????????????????????????????????????????????????????????????…
Palinustus_unicornutus	??????????????????????????????????????????????????????????????????????????????????????????????????????????????????????????????????????????????????????????????????????????????????????????????????????????????????????0000000110000011000100110???000001???????????????????????????????????????????????????????????????????????????????????????????????????????????????????????????????????????????????????????…
Palinustus_waguensis	???????????????????????????????????????????????????????????????????????????????????????????????????????00000000001000000000000000000000000000000000000000011000000000000000000000000000101111100010100?????????????????????????????????????????????????????????????????????????????????????????????????????????????????????????????????????????????????????????????????????????????????????????????????????????…
Panulirus_argus	???????????????????????????????????????????????????????????????????????????????????????????????????????????????????00000000000000000010000001110001110000101000000000000000000000001100000011100010100??????????????????????????????????????????????????????????????????????????????????????????????????0000000000000001101000001??????????????????????????????????????????????????????????????????????????????…
Panulirus_cygnus	???????????????????????????????????????????????????????????????????????????????????????????????????????????????????0000000000000000000010011111???????????????????????????????????????????????????????1111100111111001??????????????????????????????????????????????????????????????????????????????????0000000000110111101000001??????????????????????????????????????????????????????????????????????????????…
Panulirus_echinatus	???????????????????????????????????????????????????????????????????????????????????????????????????????????????????0000000000000000000001111111??????????????00000000000000000000111100000011100010100??????????????????????????????????????????????????????????????????????????????????????????????????0000000000001111101000001??????????????????????????????????????????????????????????????????????????????…
Panulirus_femoristriga	??????????????????????????????????????????????????????????????????????????????????????????????????????????????????????????????????????????????????????????????????????????????????????????????????????0011100100111001?????????????????????????????????????????????????????????????????????????????????????????????????????????????????????????????????????????????????????????????????????????????????????????…
Panulirus_gracilis	???????????????????????????????????????????????????????????????????????????????????????????????????????????????????0000000000000000010000000011??????????????00000000000000100000000100000011100010100??????????????????????????????????????????????????????????????????????????????????????????????????0011011100000000101000001??????????????????????????????????????????????????????????????????????????????…
Panulirus_guttatus	0000000000000000000001011000000000000000000001111111000000000000000000000001011000000000000000001111111????????????0000000000000000000000001111??????????????00000000000000001111111100000011100010100??????????????????????????????????????????????????????????????????????????????????????????????????0000000010000011101000001??????????????????????????????????????????????????????????????????????????????…
Panulirus_homarus	???????????????????????????????????????????????????????????????????????????????????????????????????????000000000001000000000000011111000000001100000001111010000000001100111000000001000000111000101000000011100000111?????????????????????????111??????????????????????????????????????????????????????0000111100000000101000001??????????????????????????????????????????????????????????????????????????????…
Panulirus_inflatus	???????????????????????????????????????????????????????????????????????????????????????????????????????00000000000100000000000000011100000000110000000011101000000000000111100000000100000011100010100??????????????????????????????????????????????????????????????????????????????????????????????????0101011100000000101000001??????????????????????????????????????????????????????????????????????????????…
Panulirus_interruptus	???????????????????????????????????????????????????????????????????????????????????????????????????????????????????0000000000000000001000000111??????????????00000000000000011111111100000011100010100??????????????????????????????????????????????????????????????????????????????????????????????????0000000010000011101000001??????????????????????????????????????????????????????????????????????????????…
Panulirus_japonicus	???????????????????????????????????????????????????????????????????????????????????????????????????????????????????000000000000000000000011111100011100001010000000000000000000011111000000111000101000001100100011001??????????????????????????????????????????????????????????????????????????????????0000000000010111101000001000011001000000000000000000000000000000000000000000000000000000000000000000000…
Panulirus_laevicauda	???????????????????????????????????????????????????????????????????????????????????????????????????????????????????0000000000000011110000000011??????????????00000000001111100000000100000011100010100??????????????????????????????????????????????????????????????????????????????????????????????????0101011100000000101000001??????????????????????????????????????????????????????????????????????????????…
Panulirus_longipes	???????????????????????????????????????????????????????????????????????????????????????????????????????????????????0000000000000000000010011111??????????????0000000000000001111111110000001110001010011111001111110010000000000001111000100110????????????????????????????????????????????????????????????????????????????????????????????????????????????????????????????????????????????????????????????????…
Panulirus_marginatus	???????????????????????????????????????????????????????????????????????????????????????????????????????????????????0000000000000000000110011111??????????????000000000000000000111111000000111000101000111100101111001??????????????????????????????????????????????????????????????????????????????????0000000001110111101000001??????????????????????????????????????????????????????????????????????????????…
Panulirus_ornatus	???????????????????????????????????????????????????????????????????????????????????????????????????????????????????0000000000001111110000000011??????????????0000000011001110000000010000001110001010000000111000000110000000001111111000100110001??????????????????????????????????????????????????????0000111100000000101000001??????????????????????????????????????????????????????????????????????????????…
Panulirus_pascuensis	???????????????????????????????????????????????????????????????????????????????????????????????????????????????????0000000000000000000110011111??????????????00000000000000000111111100000011100010100??????????????????????????????????????????????????????????????????????????????????????????????????0000000001110111101000001??????????????????????????????????????????????????????????????????????????????…
Panulirus_penicillatus	???????????????????????????????????????????????????????????????????????????????????????????????????????????????????000000000000000000000111111100001100001010000000000000000000000111000000111000101000000100100001001??????????????????????????????????????????????????????????????????????????????????0000000000001111101000001??????????????????????????????????????????????????????????????????????????????…
Panulirus_polyphagus	???????????????????????????????????????????????????????????????????????????????????????????????????????????????????0000000000011111110000000011??????????????00000000001111100000000100000011100010100????????????????0000000000011111000100110111??????????????????????????????????????????????????????0000000100000000101000001??????????????????????????????????????????????????????????????????????????????…
Panulirus_regius	?????????????????????????????????????????????????????????????????????????????????????????????????????????????????????????????????????????????????????????????00000000000001100000000100000011100010100??????????????????????????????????????????????????????????????????????????????????????????????????0011011100000000101000001??????????????????????????????????????????????????????????????????????????????…
Panulirus_stimpsoni	???????????????????????????????????????????????????????????????????????????????????????????????????????????????????0000000000000000110000000011??????????????00000001010011100000000100000011100010100????????????????0000000000111111000100110?????????????????????????????????????????????????????????1000001100000000101000001??????????????????????????????????????????????????????????????????????????????…
Panulirus_versicolor	???????????????????????????????????????????????????????????????????????????????????????????????????????????????????0000000000011111110000000011000000011110100000000101001110000000010000001110001010000000011000001110000000001111111000100110011??????0010000000000000111110010000000000000000011100111000001100000000101000001??????????????????????????????????????????????????????????????????????????????…
Paraclythia_nephropica	?????????????????????????????????????????????????????????????????????????????????????????????????????????????????????????????????????????????????????????????????????????????????????????????????????????????????????????????????????????????????????????????????????????????????????????????????????????????????????????????????000000000000000000000000000000000000000000000000000000000000011111000000000000…
Paraclythia_nephropiformis	?????????????????????????????????????????????????????????????????????????????????????????????????????????????????????????????????????????????????????????????????????????????????????????????????????????????????????????????????????????????????????????????????????????????????????????????????????????????????????????????????000000000000000000000000000000000000000000000000000000000000011111000000000000…
Paraclythia_westfalica	?????????????????????????????????????????????????????????????????????????????????????????????????????????????????????????????????????????????????????????????????????????????????????????????????????????????????????????????????????????????????????????????????????????????????????????????????????????????????????????????????000000000000000000000000000000000000000000000000000000000000011111000000000000…
Paradorippe_granulata	???????????????????????????????????????????????????????????????????????????????????????????????????????????????????????????????????????????????????????????????????????????????????????????????????????????????????????????????????????????????????????????????????????????????????????????????????????????????????????????????????????????????????????????????????????????????????????????????????????????????…
Paralitogaster_durlachensis	?????????????????????????????????????????????????????????????????????????????????????????????????????????????????????????????????????????????????????????????????????????????????????????????????????????????????????????????????????????????????????????????????????????????????????????????????????????????????????????????????000000000000000000000010001110000000000001111101000000000000000000000000000000…
Paralitogaster_limicola	?????????????????????????????????????????????????????????????????????????????????????????????????????????????????????????????????????????????????????????????????????????????????????????????????????????????????????????????????????????????????????????????????????????????????????????????????????????????????????????????????000000000000000000000010001110000000000001111101000000000000000000000000000000…
Paramunida_scabra	???????????????????????????????????????????????????????????????????????????????????????????????????????????????????????????????????????????????????????????????????????????????????????????????????????????????????????????????????????????????????????????????????????????????????????????????????????????????????????????????????????????????????????????????????????????????????????????????????????????????…
Paranephrops_planifrons	???????????????????????????????????????????????????????????????????????????????????????????????????????????????????????????????????????????????????????????????????????????????????????????????????????????????????????????????????????????????????????????????????????????????????????????????????????????????????????????????????????????????????????????????????????????????????????????????????????????????…
Parapagurus_alaminos	0000000000000000000000000000000001111100000011111111000000000000000000000000000000000111100000011111111????????????????????????????????????????????????????????????????????????????????????????????????????????????????????????????????????????????????????????????????????????????????????????????????????????????????????????????????????????????????????????????????????????????????????????????????????????…
Parastacus_defossus	???????????????????????????????????????????????????????????????????????????????????????????????????????????????????????????????????????????????????????????????????????????????????????????????????????????????????????????????????????????????????????????????????????????????????????????????????????????????????????????????????????????????????????????????????????????????????????????????????????????????…
Parastacus_pugnax	?????????????????????????????????????????????????????????????????????????????????????????????????????????????????????????????????????????????????????????????????????????????????????????????????????????????????????????????????????????????????????????????????????????????????????????????????????????????????????????????????000000000000000000000000000000000000000000000000100010100000000000000000000000…
Parastacus_varicosus	???????????????????????????????????????????????????????????????????????????????????????????????????????????????????????????????????????????????????????????????????????????????????????????????????????????????????????????????????????????????????????????????????????????????????????????????????????????????????????????????????????????????????????????????????????????????????????????????????????????????…
Paromola_japonica	???????????????????????????????????????????????????????????????????????????????????????????????????????????????????????????????????????????????????????????????????????????????????????????????????????????????????????????????????????????????????????????????????????????????????????????????????????????????????????????????????????????????????????????????????????????????????????????????????????????????…
Parribacus_antarcticus	??????????????????????????????????????????????????????????????????????????????????????????????????????????????????????????????????????????????????????????????????????????????????????????????????????0000000000000000?????????????????????????????????????????????????????????????????????????????????????????????????????????????????????????????????????????????????????????????????????????????????????????…
Parribacus_japonicus	???????????????????????????????????????????????????????????????????????????????????????????????????????????????????????????????????????????????????????????????????????????????????????????????????????????????????????????????????????????????????????????????????????????????????????????????????????????????????????????????????????????????????????????????????????????????????????????????????????????????…
Parribacus_perlatus	???????????????????????????????????????????????????????????????????????????????????????????????????????????????????????????????????????????????????????????????????????????????????????????????????????????????????????????????????????????????????????????????????????????????????????????????????????????????????????????????????????????????????????????????????????????????????????????????????????????????…
Pemphix_sueuree	?????????????????????????????????????????????????????????????????????????????????????????????????????????????????????????????????????????????????????????????????????????????????????????????????????????????????????????????????????????????????????????????????????????????????????????????????????????????????????????????????000000000100000000100000000000000000000000000101000000000000000000000000000000…
Penaeus_monodon	???????????????????????????????????????????????????????????????????????????????????????????????????????????????????????????????????????????????????????????????????????????????????????????????????????????????????????????????????????????????????????????????????????????????????????????????????????????????????????????????????????????????????????????????????????????????????????????????????????????????…
Penaeus_semisulcatus	???????????????????????????????????????????????????????????????????????????????????????????????????????????????????????????????????????????????????????????????????????????????????????????????????????????????????????????????????????????????????????????????????????????????????????????????????????????????????????????????????????????????????????????????????????????????????????????????????????????????…
Penaeus_sp.	????????????????????????????????????????????????????????????????????????????????????????????????????????????????????????????????????????????????????????????????????????????????????????????????????????????????????????????????????????????????????????100000000000000000001100000000000000000000000001???????????????????????????????????????????????????????????????????????????????????????????????????????…
Pertrolisthes_armatus	???????????????????????????????????????????????????????????????????????????????????????????????????????????????????????????????????????????????????????????????????????????????????????????????????????????????????????????????????????????????????????????????????????????????????????????????????????????????????????????????????????????????????????????????????????????????????????????????????????????????…
Petrarctus_brevicornis	???????????????????????????????????????????????????????????????????????????????????????????????????????????????????????????????????????????????????????????????????????????????????????????????????????????????????????????????????????????????????????????????????????????????????????????????????????????????????????????????????????????????????????????????????????????????????????????????????????????????…
Petrarctus_demani	???????????????????????????????????????????????????????????????????????????????????????????????????????????????????????????????????????????????????????????????????????????????????????????????????????????????????????????????????????????????????????????????????????????????????????????????????????????????????????????????????????????????????????????????????????????????????????????????????????????????…
Petrarctus_holthuisi	???????????????????????????????????????????????????????????????????????????????????????????????????????????????????????????????????????????????????????????????????????????????????????????????????????????????????????????????????????????????????????????????????????????????????????????????????????????????????????????????????????????????????????????????????????????????????????????????????????????????…
Petrarctus_n._sp.	???????????????????????????????????????????????????????????????????????????????????????????????????????????????????????????????????????????????????????????????????????????????????????????????????????????????????????????????????????????????????????????????????????????????????????????????????????????????????????????????????????????????????????????????????????????????????????????????????????????????…
Petrarctus_rugosus	???????????????????????????????????????????????????????????????????????????????????????????????????????????????????????????????????????????????????????????????????????????????????????????????????????????????????????????????????????????????????????????????????????????????????????????????????????????????????????????????????????????????????????????????????????????????????????????????????????????????…
Petrarctus_veliger	???????????????????????????????????????????????????????????????????????????????????????????????????????????????????????????????????????????????????????????????????????????????????????????????????????????????????????????????????????????????????????????????????????????????????????????????????????????????????????????????????????????????????????????????????????????????????????????????????????????????…
Petrolisthes_armatus	???????????????????????????????????????????????????????????????????????????????????????????????????????????????????????????????????????????????????????????????????????????????????????????????????????????????????????????????????????????????????????????????????????????????????????????????????????????????????????????????????????????????????????????????????????????????????????????????????????????????…
Petrolisthes_japonicus	???????????????????????????????????????????????????????????????????????????????????????????????????????????????????????????????????????????????????????????????????????????????????????????????????????????????????????????????????????????????????????????????????????????????????????????????????????????????????????????????????????????????????????????????????????????????????????????????????????????????…
Petrolisthes_lamarckii	?????????????????????????????????????????????????????????????????????????????????????????????????????????????????????????????????????????????????????????????????????????????????????????????????????????????????????????????????????????????????????????????????????????????000000000101000111111110011???????????????????????????????????????????????????????????????????????????????????????????????????????…
Pilumnus_hirtellus	?????????????????????????????????????????????????????????????????????????????????????????????????????????????????????????????????????????????????????????????????????????????????????????????????????????????????????????????????????????????????????????????????????????????000000000000111111111110011???????????????????????????????????????????????????????????????????????????????????????????????????????…
Pisidia_longicornis	0000000000000000000000000010001000001100000011111111000000000000000000000000000010100000100000011111111??????????????????????????????????????????????????????????????????????????????????????????????????????????????????????????????????????????????????????????????????????000000000101000111111110011???????????????????????????????????????????????????????????????????????????????????????????????????????…
Platychela_trauthi	?????????????????????????????????????????????????????????????????????????????????????????????????????????????????????????????????????????????????????????????????????????????????????????????????????????????????????????????????????????????????????????????????????????????????????????????????????????????????????????????????000000000000000000000000000000000000000000001101000000000000000000000000000000…
Platymaia_remifera	???????????????????????????????????????????????????????????????????????????????????????????????????????????????????????????????????????????????????????????????????????????????????????????????????????????????????????????????????????????????????????????????????????????????????????????????????????????????????????????????????????????????????????????????????????????????????????????????????????????????…
Plesionika_hsuehyui	???????????????????????????????????????????????????????????????????????????????????????????????????????????????????????????????????????????????????????????????????????????????????????????????????????????????????????????????????????????????????????????????????????????????????????????????????????????????????????????????????????????????????????????????????????????????????????????????????????????????…
Polycheles_amemiyai	??????????????????????????????????????????????????????????????????????????????????????????????????????????????????????????????????????????????????????????????????????????????????????????????????????????????????????0000000000000000000000010????????????????????????????????????????????????????????????????????????????????????????????????????????????????????????????????????????????????????????????????…
Polycheles_baccatus	???????????????????????????????????????????????????????????????????????????????????????????????????????????????????????????????????????????????????????????????????????????????????????????????????????????????????????????????????????????????????????????????????????????????????????????????????????????????????????????????????????????????????????????????????????????????????????????????????????????????…
Polycheles_typhlops	0000001000000000000000000000000000000000000000000111000000010000000000000000000000000000000000000001111?????????????????????????????????????????????????????????????????????????????????????????????????????????????????????????????????????????????????000000000000000001111000000000000000000000110011?????????????????????????010100000000000000000000000000000000000000000000000000000000000000000000000000…
Pomatocheles_jeffreysii	?????????????????????????????????????????????????????????????????????????????????????????????????????????????????????????????????????????????????????????????????????????????????????????????????????????????????????????????????????????????????????????????????????????????000000000001000111111110011???????????????????????????????????????????????????????????????????????????????????????????????????????…
Pontastacus_leptodactylus	????????????????????????????????????????????????????????????????????????????????????????????????????????????????????????????????????????????????????????????????????????????????????????????????????????????????????????????????????????????????????????000001000000011111111000001000000000001111110011???????????????????????????????????????????????????????????????????????????????????????????????????????…
Portunus_trituberculatus	???????????????????????????????????????????????????????????????????????????????????????????????????????????????????????????????????????????????????????????????????????????????????????????????????????????????????????????????????????????????????????????????????????????????????????????????????????????????????????????????????????????????????????????????????????????????????????????????????????????????…
Praebebalia_longidactyla	???????????????????????????????????????????????????????????????????????????????????????????????????????????????????????????????????????????????????????????????????????????????????????????????????????????????????????????????????????????????????????????????????????????????????????????????????????????????????????????????????????????????????????????????????????????????????????????????????????????????…
Procambarus_clarkii	?????????????????????????????????????????????????????????????????????????????????????????????????????????????????????????????????????????????????????????????????????????????????????????????????????????????????????????????????????????????????????????????????????????????????????????????????????????????????????????????????000000000000000000000000000000000000000000000000011110100000000000000000000000…
Procambarus_fallax_f._virginalis	???????????????????????????????????????????????????????????????????????????????????????????????????????????????????????????????????????????????????????????????????????????????????????????????????????????????????????????????????????????????????????????????????????????????????????????????????????????????????????????????????????????????????????????????????????????????????????????????????????????????…
Procaris_ascensionis	0000010000000000000000000000000000000000000000000011000001100000000000000000000000000000000000000000011????????????????????????????????????????????????????????????????????????????????????????????????????????????????????????????????????????????????????????????????????????????????????????????????????????????????????????????????????????????????????????????????????????????????????????????????????????…
Projasus_bahamondei	???????????????????????????????????????????????????????????????????????????????????????????????????????00100010111000000011111000000000000000011110010000101000000000000000000000000000000000000001100????????????????0000000000000000011100110????????????????????????????????????????????????????????????????????????????????????????????????????????????????????????????????????????????????????????????????…
Projasus_parkeri	?????????????????????????????????????????????????????????????????????????????????????????????????????????????????????????????????????????????????????????????00000000000000000000000000000000000001100????????????????????????????????????????????000000???????????????????????????????????????????????????????????????????????????????????????????????????????????????????????????????????????????????????????…
Propagurus_obtusifrons	???????????????????????????????????????????????????????????????????????????????????????????????????????????????????????????????????????????????????????????????????????????????????????????????????????????????????????????????????????????????????????????????????????????????????????????????????????????????????????????????????????????????????????????????????????????????????????????????????????????????…
Protastacus_antiquus	?????????????????????????????????????????????????????????????????????????????????????????????????????????????????????????????????????????????????????????????????????????????????????????????????????????????????????????????????????????????????????????????????????????????????????????????????????????????????????????????????000000000000000000000000000000000000000000000000000001100000000000000000000000…
Protastacus_politus	?????????????????????????????????????????????????????????????????????????????????????????????????????????????????????????????????????????????????????????????????????????????????????????????????????????????????????????????????????????????????????????????????????????????????????????????????????????????????????????????????000000000000000000000000000000000000000000000000000001100000000000000000000000…
Pseudastacus_pustulosus	?????????????????????????????????????????????????????????????????????????????????????????????????????????????????????????????????????????????????????????????????????????????????????????????????????????????????????????????????????????????????????????????????????????????????????????????????????????????????????????????????000000000000000000000000000000000000000000000000000000000001000000000000000000…
Pseudocarcinus_gigas	???????????????????????????????????????????????????????????????????????????????????????????????????????????????????????????????????????????????????????????????????????????????????????????????????????????????????????????????????????????????????????????????????????????????????????????????????????????????????????????????????????????????????????????????????????????????????????????????????????????????…
Pseudoglyphaea_ancylochelis	?????????????????????????????????????????????????????????????????????????????????????????????????????????????????????????????????????????????????????????????????????????????????????????????????????????????????????????????????????????????????????????????????????????????????????????????????????????????????????????????????000000000000000000000100000110000000000001111101000000000000000000000000000000…
Pseudoglyphaea_etalloni	?????????????????????????????????????????????????????????????????????????????????????????????????????????????????????????????????????????????????????????????????????????????????????????????????????????????????????????????????????????????????????????????????????????????????????????????????????????????????????????????????000000000000000000000100000110000000000001111101000000000000000000000000000000…
Pseudoglyphaea_foersteri	?????????????????????????????????????????????????????????????????????????????????????????????????????????????????????????????????????????????????????????????????????????????????????????????????????????????????????????????????????????????????????????????????????????????????????????????????????????????????????????????????000000000000000000000100000110000000000001111101000000000000000000000000000000…
Pseudoglyphaea_grandis	?????????????????????????????????????????????????????????????????????????????????????????????????????????????????????????????????????????????????????????????????????????????????????????????????????????????????????????????????????????????????????????????????????????????????????????????????????????????????????????????????000000000000000000000100000110000000000001111101000000000000000000000000000000…
Pseudopemphix_albertii	?????????????????????????????????????????????????????????????????????????????????????????????????????????????????????????????????????????????????????????????????????????????????????????????????????????????????????????????????????????????????????????????????????????????????????????????????????????????????????????????????000000000000000000000000111110000000000001111101000000000000000000000000000000…
Pseudopemphix_fritschi	?????????????????????????????????????????????????????????????????????????????????????????????????????????????????????????????????????????????????????????????????????????????????????????????????????????????????????????????????????????????????????????????????????????????????????????????????????????????????????????????????000000000000000000000000111110000000000001111101000000000000000000000000000000…
Puerulus_angulatus	???????????????????????????????????????????????????????????????????????????????????????????????????????00000001111000000000011000000000000000010000000000011000111110000000000000000000000001100010100????????????????0000111010000011000100110????????????????????????????????????????????????????????????????????????????????????????????????????????????????????????????????????????????????????????????????…
Puerulus_carinatus	?????????????????????????????????????????????????????????????????????????????????????????????????????????????????????????????????????????????????????????????00111110000000000000000000000001100010100?????????????????????????????????????????????????????????????????????????????????????????????????????????????????????????????????????????????????????????????????????????????????????????????????????????…
Puerulus_sewelli	?????????????????????????????????????????????????????????????????????????????????????????????????????????????????????????????????????????????????????????????00011110000000000000000000000001100010100?????????????????????????????????????????????????????????????????????????????????????????????????????????????????????????????????????????????????????????????????????????????????????????????????????????…
Puerulus_velutinus	?????????????????????????????????????????????????????????????????????????????????????????????????????????????????????????????????????????????????????????????00001110000000000000000000000001100010100????????????????0000111010000011000100110????????????????????????????????????????????????????????????????????????????????????????????????????????????????????????????????????????????????????????????????…
Pugettia_nipponensis	???????????????????????????????????????????????????????????????????????????????????????????????????????????????????????????????????????????????????????????????????????????????????????????????????????????????????????????????????????????????????????????????????????????????????????????????????????????????????????????????????????????????????????????????????????????????????????????????????????????????…
Pustulina_minuta	?????????????????????????????????????????????????????????????????????????????????????????????????????????????????????????????????????????????????????????????????????????????????????????????????????????????????????????????????????????????????????????????????????????????????????????????????????????????????????????????????000000000010100001100000000000000000000000000101000000000000000000000000000000…
Pustulina_suevica	?????????????????????????????????????????????????????????????????????????????????????????????????????????????????????????????????????????????????????????????????????????????????????????????????????????????????????????????????????????????????????????????????????????????????????????????????????????????????????????????????000000000010100001100000000000000000000000000101000000000000000000000000000000…
Pycnoplax_suruguensis	???????????????????????????????????????????????????????????????????????????????????????????????????????????????????????????????????????????????????????????????????????????????????????????????????????????????????????????????????????????????????????????????????????????????????????????????????????????????????????????????????????????????????????????????????????????????????????????????????????????????…
Pylocheles_sp.	0000000000000000000000000000000000111100000011111111000000000000000000000000000000000011100000011111111????????????????????????????????????????????????????????????????????????????????????????????????????????????????????????????????????????????????????????????????????????????????????????????????????????????????????????????????????????????????????????????????????????????????????????????????????????…
Ranina_ranina	?????????????????????????????????????????????????????????????????????????????????????????????????????????????????????????????????????????????????????????????????????????????????????????????????????????????????????????????????????????????????????????????????????????????000000000000011111111110011???????????????????????????????????????????????????????????????????????????????????????????????????????…
Raninoides_bouvieri	0000000000000000000000000000000000000000000111111111000000000000000000000000000000000000000000111111111????????????????????????????????????????????????????????????????????????????????????????????????????????????????????????????????????????????????????????????????????????????????????????????????????????????????????????????????????????????????????????????????????????????????????????????????????????…
Raninoides_louisianensis	???????????????????????????????????????????????????????????????????????????????????????????????????????????????????????????????????????????????????????????????????????????????????????????????????????????????????????????????????????????????????????????????????????????????????????????????????????????????????????????????????????????????????????????????????????????????????????????????????????????????…
Remiarctus_bertholdii	???????????????????????????????????????????????????????????????????????????????????????????????????????????????????????????????????????????????????????????????????????????????????????????????????????????????????????????????????????????????????????????????????????????????????????????????????????????????????????????????????????????????????????????????????????????????????????????????????????????????…
Rhynchocinetes_durbanensis	???????????????????????????????????????????????????????????????????????????????????????????????????????????????????????????????????????????????????????????????????????????????????????????????????????????????????????????????????????????????????????????????????????????????????????????????????????????????????????????????????????????????????????????????????????????????????????????????????????????????…
Sagmariasus_verreauxi	???????????????????????????????????????????????????????????????????????????????????????????????????????01100010111000000111111000000000000000011110010000101000000000000000000000000000000000100010100????????????????0000000000000000001100110?????????????????????????????????????????????????????????0000000000000000000000011??????????????????????????????????????????????????????????????????????????????…
Samastacus_spinifrons	???????????????????????????????????????????????????????????????????????????????????????????????????????????????????????????????????????????????????????????????????????????????????????????????????????????????????????????????????????????????????????????????????????????????????????????????????????????????????????????????????????????????????????????????????????????????????????????????????????????????…
Scammarctus_batei	??????????????????????????????????????????????????????????????????????????????????????????????????????????????????????????????????????????????????????????????????????????????????????????????????????????????????????0000000000000000000011110????????????????????????????????????????????????????????????????????????????????????????????????????????????????????????????????????????????????????????????????…
Scylla_olivacea	???????????????????????????????????????????????????????????????????????????????????????????????????????????????????????????????????????????????????????????????????????????????????????????????????????????????????????????????????????????????????????????????????????????????????????????????????????????????????????????????????????????????????????????????????????????????????????????????????????????????…
Scylla_paramamosain	???????????????????????????????????????????????????????????????????????????????????????????????????????????????????????????????????????????????????????????????????????????????????????????????????????????????????????????????????????????????????????????????????????????????????????????????????????????????????????????????????????????????????????????????????????????????????????????????????????????????…
Scylla_serrata	???????????????????????????????????????????????????????????????????????????????????????????????????????????????????????????????????????????????????????????????????????????????????????????????????????????????????????????????????????????????????????????????????????????????????????????????????????????????????????????????????????????????????????????????????????????????????????????????????????????????…
Scylla_tranquebarica	???????????????????????????????????????????????????????????????????????????????????????????????????????????????????????????????????????????????????????????????????????????????????????????????????????????????????????????????????????????????????????????????????????????????????????????????????????????????????????????????????????????????????????????????????????????????????????????????????????????????…
Scyllarides_brasiliensis	???????????????????????????????????????????????????????????????????????????????????????????????????????????????????????????????????????????????????????????????????????????????????????????????????????????????????????????????????????????????????????????????????????????????????????????????????????????????????????????????????????????????????????????????????????????????????????????????????????????????…
Scyllarides_haanii	???????????????????????????????????????????????????????????????????????????????????????????????????????????????????????????????????????????????????????????????????????????????????????????????????????????????????????????????????????????????????????????????????????????????????????????????????????????????????????????????????????????????????????????????????????????????????????????????????????????????…
Scyllarides_herklotsii	???????????????????????????????????????????????????????????????????????????????????????????????????????????????????????????????????????????????????????????????????????????????????????????????????????????????????????????????????????????????????????????????????????????????????????????????????????????????????????????????????????????????????????????????????????????????????????????????????????????????…
Scyllarides_latus	???????????????????????????????????????????????????????????????????????????????????????????????????????????????????????????????????????????????????????????????????????????????????????????????????????????????????????????????????????????????????????????????????????????????????????????????????????????????????????????????????????????????????????????????????????????????????????????????????????????????…
Scyllarides_nodifer	???????????????????????????????????????????????????????????????????????????????????????????????????????????????????????????????????????????????????????????????????????????????????????????????????????????????????????????????????????????????????????????????????????????????????????????????????????????????????????????????????????????????????????????????????????????????????????????????????????????????…
Scyllarides_squammosus	???????????????????????????????????????????????????????????????????????????????????????????????????????????????????????????????????????????????????????????????????????????????????????????????????????????????????????????????????????????????????????????????????????????????????????????????????????????????????????????????????????????????????????????????????????????????????????????????????????????????…
Scyllarus_americanus	???????????????????????????????????????????????????????????????????????????????????????????????????????????????????????????????????????????????????????????????????????????????????????????????????????????????????????????????????????????????????????????????????????????????????????????????????????????????????????????????????????????????????????????????????????????????????????????????????????????????…
Scyllarus_arctus	000000000000000000000011100000000000000000000111111100000000000000000000000011100000000000000000111111100000000000000000000000000000000000000000000000000000000000000000000000000000000000000000000001??????????????????????????????????????????????????001000000000000011111011000000000000000001110011?????????????????????????000000111000000000000000000000000000000000000000000000000000000000000000000000…
Scyllarus_caparti	???????????????????????????????????????????????????????????????????????????????????????????????????????????????????????????????????????????????????????????????????????????????????????????????????????????????????????????????????????????????????????????????????????????????????????????????????????????????????????????????????????????????????????????????????????????????????????????????????????????????…
Scyllarus_chacei	???????????????????????????????????????????????????????????????????????????????????????????????????????????????????????????????????????????????????????????????????????????????????????????????????????????????????????????????????????????????????????????????????????????????????????????????????????????????????????????????????????????????????????????????????????????????????????????????????????????????…
Scyllarus_depressus	???????????????????????????????????????????????????????????????????????????????????????????????????????????????????????????????????????????????????????????????????????????????????????????????????????????????????????????????????????????????????????????????????????????????????????????????????????????????????????????????????????????????????????????????????????????????????????????????????????????????…
Scyllarus_pygmaeus	???????????????????????????????????????????????????????????????????????????????????????????????????????????????????????????????????????????????????????????????????????????????????????????????????????????????????????????????????????????????????????????????????????????????????????????????????????????????????????????????????????????????????????????????????????????????????????????????????????????????…
Scyllarus_subarctus	???????????????????????????????????????????????????????????????????????????????????????????????????????????????????????????????????????????????????????????????????????????????????????????????????????????????????????????????????????????????????????????????????????????????????????????????????????????????????????????????????????????????????????????????????????????????????????????????????????????????…
Selenisca_gratiosa	?????????????????????????????????????????????????????????????????????????????????????????????????????????????????????????????????????????????????????????????????????????????????????????????????????????????????????????????????????????????????????????????????????????????????????????????????????????????????????????????????000000000000000000000000000000000000001111111101000000000000000000000000000000…
Sergia_maxima	???????????????????????????????????????????????????????????????????????????????????????????????????????????????????????????????????????????????????????????????????????????????????????????????????????????????????????????????????????????????????????????????????????????????????????????????????????????????????????????????????????????????????????????????????????????????????????????????????????????????…
Sergio_guassutinga	???????????????????????????????????????????????????????????????????????????????????????????????????????????????????????????????????????????????????????????????????????????????????????????????????????????????????????????????????????????????????????????????????????????????????????????????????????????????????????????????????????????????????????????????????????????????????????????????????????????????…
Shinkaia_crosnieri	???????????????????????????????????????????????????????????????????????????????????????????????????????????????????????????????????????????????????????????????????????????????????????????????????????????????????????????????????????????????????????????????????????????????????????????????????????????????????????????????????????????????????????????????????????????????????????????????????????????????…
Sicyonia_lancifer	1000000000000000000000000000000000000000000000000001100000000000000000000000000000000000000000000000001????????????????????????????????????????????????????????????????????????????????????????????????????????????????????????????????????????????????????????????????????????????????????????????????????????????????????????????????????????????????????????????????????????????????????????????????????????…
Sicyonia_sp.	????????????????????????????????????????????????????????????????????????????????????????????????????????????????????????????????????????????????????????????????????????????????????????????????????????????????????????????????????????????????????????100000000000000000001100000000000000000000000001???????????????????????????????????????????????????????????????????????????????????????????????????????…
Sinopemphix_guizhouensis	?????????????????????????????????????????????????????????????????????????????????????????????????????????????????????????????????????????????????????????????????????????????????????????????????????????????????????????????????????????????????????????????????????????????????????????????????????????????????????????????????000000000100000000100000000000000000000000000101000000000000000000000000000000…
Solenocera_melantho	???????????????????????????????????????????????????????????????????????????????????????????????????????????????????????????????????????????????????????????????????????????????????????????????????????????????????????????????????????????????????????????????????????????????????????????????????????????????????????????????????????????????????????????????????????????????????????????????????????????????…
Squamosoglyphaea_dressieri	?????????????????????????????????????????????????????????????????????????????????????????????????????????????????????????????????????????????????????????????????????????????????????????????????????????????????????????????????????????????????????????????????????????????????????????????????????????????????????????????????000000000000000000000000000000110000000011111101000000000000000000000000000000…
Squilla_empusa	???????????????????????????????????????????????????????????????????????????????????????????????????????????????????????????????????????????????????????????????????????????????????????????????????????????????????????????????????????????????????????????????????????????????????????????????????????????????????????????????????????????????????????????????????????????????????????????????????????????????…
Squilla_mantis	???????????????????????????????????????????????????????????????????????????????????????????????????????????????????????????????????????????????????????????????????????????????????????????????????????????????????????????????????????????????????????????????????????????????????????????????????????????????????????????????????????????????????????????????????????????????????????????????????????????????…
Stenochirus_angustus	?????????????????????????????????????????????????????????????????????????????????????????????????????????????????????????????????????????????????????????????????????????????????????????????????????????????????????????????????????????????????????????????????????????????????????????????????????????????????????????????????000000000000000000000000000000000000000000000000000000000101000000000000000000…
Stenochirus_mayeri	?????????????????????????????????????????????????????????????????????????????????????????????????????????????????????????????????????????????????????????????????????????????????????????????????????????????????????????????????????????????????????????????????????????????????????????????????????????????????????????????????000000000000000000000000000000000000000000000000000000000101000000000000000000…
Stenochirus_vahldieki	?????????????????????????????????????????????????????????????????????????????????????????????????????????????????????????????????????????????????????????????????????????????????????????????????????????????????????????????????????????????????????????????????????????????????????????????????????????????????????????????????000000000000000000000000000000000000000000000000000000000101000000000000000000…
Stenopus_hispidus	0000000000000000000000000000000000000000000000000011000000000000000000000000000000000000000000000000111?????????????????????????????????????????????????????????????????????????????????????????????????????????????????????????????????????????????????000000000000000000111000000000000000000000010011?????????????????????????000000000000000000000000000000000000000000000000000000000000000000000000000000…
Stereomastis_aculeata	???????????????????????????????????????????????????????????????????????????????????????????????????????????????????????????????????????????????????????????????????????????????????????????????????????????????????????????????????????????????????????????????????????????????????????????????????????????????????????????????????????????????????????????????????????????????????????????????????????????????…
Stereomastis_galil	0000001000000000000000000000000000000000000000000111000000010000000000000000000000000000000000000001111????????????????????????????????????????????????????????????????????????????????????????????????????????????????????????????????????????????????????????????????????????????????????????????????????????????????????????????????????????????????????????????????????????????????????????????????????????…
Stereomastis_suhmi	???????????????????????????????????????????????????????????????????????????????????????????????????????????????????????????????????????????????????????????????????????????????????????????????????????????????????????????????????????????????????????????????????????????????????????????????????????????????????????????????????????????????????????????????????????????????????????????????????????????????…
Tetrachela_raiblana	?????????????????????????????????????????????????????????????????????????????????????????????????????????????????????????????????????????????????????????????????????????????????????????????????????????????????????????????????????????????????????????????????????????????????????????????????????????????????????????????????010100000000000000000000000000000000000000000000000000000000000000000000000000…
Thalassina_anomala	0000000000000010000110000000000000000000000000111111000000000000000010000110000000000000000000000111111??????????????????????????????????????????????????????????????????????????????????????????????????????????????????????????????????????????????????????????????????????000000100000000011111110011???????????????????????????????????????????????????????????????????????????????????????????????????????…
Thalassocaris_crinita	0011000000000000000000000000000000000000000000000011001100100000000000000000000000000000000000000000011????????????????????????????????????????????????????????????????????????????????????????????????????????????????????????????????????????????????????????????????????????????????????????????????????????????????????????????????????????????????????????????????????????????????????????????????????????…
Thaumastocheles_dochmiodon	0000000000001000000000000000000000000000000000001111000000000000011000000000000000000000000000000011111????????????????????????????????????????????????????????????????????????????????????????????????????????????????????????????????????????????????????????????????????????????????????????????????????????????????????????????????????????????????????????????????????????????????????????????????????????…
Thaumastocheles_japonicus	?????????????????????????????????????????????????????????????????????????????????????????????????????????????????????????????????????????????????????????????????????????????????????????????????????????????????????????????????????????????????????????????????????????????????????????????????????????????????????????????????000000000000000000000000000000000000000000000000000000000000000000000000000111…
Thaumastocheles_zaleucus	????????????????????????????????????????????????????????????????????????????????????????????????????????????????????????????????????????????????????????????????????????????????????????????????????????????????????????????????????????????????????????000010000000001111111000010000000000000111110011???????????????????????????????????????????????????????????????????????????????????????????????????????…
Thaumastochelopsis_sp.	???????????????????????????????????????????????????????????????????????????????????????????????????????????????????????????????????????????????????????????????????????????????????????????????????????????????????????????????????????????????????????????????????????????????????????????????????????????????????????????????????????????????????????????????????????????????????????????????????????????????…
Thaumastochelopsis_wardi	?????????????????????????????????????????????????????????????????????????????????????????????????????????????????????????????????????????????????????????????????????????????????????????????????????????????????????????????????????????????????????????????????????????????????????????????????????????????????????????????????000000000000000000000000000000000000000000000000000000000000000000000000000011…
Thenus_australiensis	???????????????????????????????????????????????????????????????????????????????????????????????????????????????????????????????????????????????????????????????????????????????????????????????????????????????????????????????????????????????????????????????????????????????????????????????????????????????????????????????????????????????????????????????????????????????????????????????????????????????…
Thenus_indicus	???????????????????????????????????????????????????????????????????????????????????????????????????????????????????????????????????????????????????????????????????????????????????????????????????????????????????????????????????????????????????????????????????????????????????????????????????????????????????????????????????????????????????????????????????????????????????????????????????????????????…
Thenus_orientalis	0000000000000000000000111000000000000000000001111111000000000000000000000000111000000000000000001111111????????????????????????????????????????????????????????????????????????????????????????????????????????????????????????????????????????000?????????????????????????????????????????????????????????????????????????????????????????????????????????????????????????????????????????????????????????????…
Thenus_parindicus	???????????????????????????????????????????????????????????????????????????????????????????????????????????????????????????????????????????????????????????????????????????????????????????????????????????????????????????????????????????????????????????????????????????????????????????????????????????????????????????????????????????????????????????????????????????????????????????????????????????????…
Thenus_unimaculatus	???????????????????????????????????????????????????????????????????????????????????????????????????????????????????????????????????????????????????????????????????????????????????????????????????????????????????????????????????????????????????????????????????????????????????????????????????????????????????????????????????????????????????????????????????????????????????????????????????????????????…
Thymopides_grobovi	?????????????????????????????????????????????????????????????????????????????????????????????????????????????????????????????????????????????????????????????????????????????????????????????????????????????????????????????????????????????????????????????????????????????????????????????????????????????????????????????????000000000000000000000000000000000000000000000000000000000000000000000000000000…
Thymops_birsteini	?????????????????????????????????????????????????????????????????????????????????????????????????????????????????????????????????????????????????????????????????????????????????????????????????????????????????????????????????????????????????????????????????????????????????????????????????????????????????????????????????000000000000000000000000000000000000000000000000000000000000000000001110000000…
Thymopsis_nilenta	?????????????????????????????????????????????????????????????????????????????????????????????????????????????????????????????????????????????????????????????????????????????????????????????????????????????????????????????????????????????????????????????????????????????????????????????????????????????????????????????????000000000000000000000000000000000000000000000000000000000000000000011110000000…
Tillocheles_kaoriae	?????????????????????????????????????????????????????????????????????????????????????????????????????????????????????????????????????????????????????????????????????????????????????????????????????????????????????????????????????????????????????????????????????????????????????????????????????????????????????????????????000000000000000000000000000000000000000000000000000000000011000000000000000000…
Tillocheles_shannonae	?????????????????????????????????????????????????????????????????????????????????????????????????????????????????????????????????????????????????????????????????????????????????????????????????????????????????????????????????????????????????????????????????????????????????????????????????????????????????????????????????000000000000000000000000000000000000000000000000000000000011000000000000000000…
Tokoyo_eburnea	???????????????????????????????????????????????????????????????????????????????????????????????????????????????????????????????????????????????????????????????????????????????????????????????????????????????????????????????????????????????????????????????????????????????????????????????????????????????????????????????????????????????????????????????????????????????????????????????????????????????…
Trachysoma_ornata	?????????????????????????????????????????????????????????????????????????????????????????????????????????????????????????????????????????????????????????????????????????????????????????????????????????????????????????????????????????????????????????????????????????????????????????????????????????????????????????????????000000000000000000000000000001010000000011111101000000000000000000000000000000…
Trachysoma_pustulosa	?????????????????????????????????????????????????????????????????????????????????????????????????????????????????????????????????????????????????????????????????????????????????????????????????????????????????????????????????????????????????????????????????????????????????????????????????????????????????????????????????000000000000000000000000000001010000000011111101000000000000000000000000000000…
Trachysoma_scabra	?????????????????????????????????????????????????????????????????????????????????????????????????????????????????????????????????????????????????????????????????????????????????????????????????????????????????????????????????????????????????????????????????????????????????????????????????????????????????????????????????000000000000000000000000000001010000000011111101000000000000000000000000000000…
Trypaea_australiensis	????????????????????????????????????????????????????????????????????????????????????????????????????????????????????????????????????????????????????????????????????????????????????????????????????????????????????????????????????????????????????????000000000000111111111000000100000000011111110011???????????????????????????????????????????????????????????????????????????????????????????????????????…
Typhlatya_pearsei	???????????????????????????????????????????????????????????????????????????????????????????????????????????????????????????????????????????????????????????????????????????????????????????????????????????????????????????????????????????????????????????????????????????????????????????????????????????????????????????????????????????????????????????????????????????????????????????????????????????????…
Uca_crassipes	???????????????????????????????????????????????????????????????????????????????????????????????????????????????????????????????????????????????????????????????????????????????????????????????????????????????????????????????????????????????????????????????????????????????????????????????????????????????????????????????????????????????????????????????????????????????????????????????????????????????…
Uncina_posidoniae	?????????????????????????????????????????????????????????????????????????????????????????????????????????????????????????????????????????????????????????????????????????????????????????????????????????????????????????????????????????????????????????????????????????????????????????????????????????????????????????????????000000000000000000000000000000000000000000000000000000011000000000000000000000…
Upogebia_affinis	???????????????????????????????????????????????????????????????????????????????????????????????????????????????????????????????????????????????????????????????????????????????????????????????????????????????????????????????????????????????????????????????????????????????????????????????????????????????????????????????????????????????????????????????????????????????????????????????????????????????…
Upogebia_deltaura	0000000000000000011110000000000000000000000000111111000000000000000000011110000000000000000000000111111????????????????????????????????????????????????????????????????????????????????????????????????????????????????????????????????????????????????????????????????????????????????????????????????????????????????????????????????????????????????????????????????????????????????????????????????????????…
Upogebia_major	???????????????????????????????????????????????????????????????????????????????????????????????????????????????????????????????????????????????????????????????????????????????????????????????????????????????????????????????????????????????????????????????????????????????????????????????????????????????????????????????????????????????????????????????????????????????????????????????????????????????…
Upogebia_pusilla	0000000000000000011110000000000000000000000000111111000000000000000000011110000000000000000000000111111??????????????????????????????????????????????????????????????????????????????????????????????????????????????????????????????????????????????????????????????????????000000100000000011111110011???????????????????????????????????????????????????????????????????????????????????????????????????????…
Uroptychus_parvulus	???????????????????????????????????????????????????????????????????????????????????????????????????????????????????????????????????????????????????????????????????????????????????????????????????????????????????????????????????????????????????????????????????????????????????????????????????????????????????????????????????????????????????????????????????????????????????????????????????????????????…
Virilastacus_araucanius	???????????????????????????????????????????????????????????????????????????????????????????????????????????????????????????????????????????????????????????????????????????????????????????????????????????????????????????????????????????????????????????????????????????????????????????????????????????????????????????????????????????????????????????????????????????????????????????????????????????????…
Xantho_poressa	?????????????????????????????????????????????????????????????????????????????????????????????????????????????????????????????????????????????????????????????????????????????????????????????????????????????????????????????????????????????????????????????????????????????000000000000111111111110011???????????????????????????????????????????????????????????????????????????????????????????????????????…
Xenograpsus_testudinatus	???????????????????????????????????????????????????????????????????????????????????????????????????????????????????????????????????????????????????????????????????????????????????????????????????????????????????????????????????????????????????????????????????????????????????????????????????????????????????????????????????????????????????????????????????????????????????????????????????????????????…
Xylocheles_macrops	???????????????????????????????????????????????????????????????????????????????????????????????????????????????????????????????????????????????????????????????????????????????????????????????????????????????????????????????????????????????????????????????????????????????????????????????????????????????????????????????????????????????????????????????????????????????????????????????????????????????…
Xylocheles_miersi	?????????????????????????????????????????????????????????????????????????????????????????????????????????????????????????????????????????????????????????????????????????????????????????????????????????????????????????????????????????????????????????????????????????????000000000011000111111110011???????????????????????????????????????????????????????????????????????????????????????????????????????…
	;
ccode +[/1. 0 1 2 3 4 5 6 7 8 9 10 11 12 13 14 15 16 17 18 19 20 21 22 23 24 25 26 27 28 29 30 31 32 33 34 35 36 37 38 39 40 41 42 43 44 45 46 47 48 49 50 51 52 53 54 55 56 57 58 59 60 61 62 63 64 65 66 67 68 69 70 71 72 73 74 75 76 77 78 79 80 81 82 83 84 85 86 87 88 89 90 91 92 93 94 95 96 97 98 99 100 101 102 198 199 200 201 202 203 204 205 206 207 208 209 210 211 212 213 420 421 422 423 424 4…
ccode +[/2. 103 104 105 106 107 108 109 110 111 112 113 114 115 116 117 118 119 120 121 122 123 124 125 126 127 128 129 130 131 132 133 134 135 136 137 138 139 140 141 142 143 144 145 146 147 148 149 150 151 152 153 154 155 156 157 158 159 160 161 162 163 164 165 166 167 168 169 170 171 172 173 174 175 176 177 178 179 180 181 182 183 184 185 186 187 188 189 190 191 192 193 194 195 196 197 214 215…
procedure /;
