# Supplementary material for: Towards a Supertree of Arthropoda: A Species-Level Supertree of the Spiny, Slipper and Coral Lobsters (Decapoda: Achelata)
Source: PLoS One. 2015 Oct 13;10(10):e0140110. doi: 10.1371/journal.pone.0140110 (PMC4603899; doi:10.1371/journal.pone.0140110)
Supplement: S5 File — (TRE) [file pone.0140110.s005.tre]

(((((((((((((Chelarctus_crosnieri,Chelarctus_virgosus),Chelarctus_aureus),((Galearctus_kitanoviriosus,Antarctus_mawsoni),((Galearctus_timidus,Remiarctus_bertholdii),(Galearctus_rapanus,Galearctus_avulsus)))),(Scammarctus_batei,(Antipodarctus_aoteanus,Crenarctus_crenatus))),((Petrarctus_veliger,Petrarctus_brevicornis),(Petrarctus_holthuisi,Petrarctus_rugosus))),((((((Petrarctus_demani,Petrarctus_n._sp.),Acantharctus_ornatus),(Biarctus_vitiensis,Biarctus_sordidus)),Gibbularctus_gibberosus),((Scyllarus_pygmaeus,((Scyllarus_subarctus,Scyllarus_depressus),Acantharctus_posteli)),Scyllarus_arctus)),((Eduarctus_reticulatus,(Eduarctus_martensii,Eduarctus_modestus)),(Scyllarus_americanus,Scyllarus_chacei)))),((Bathyarctus_rubens,Bathyarctus_formosanus),Bathyarctus_chani)),(((Thenus_unimaculatus,Thenus_orientalis),Thenus_australiensis),(Thenus_indicus,Thenus_parindicus))),(Evibacus_princeps,((Parribacus_japonicus,Parribacus_antarcticus),Parribacus_perlatus))),(Ibacus_ciliatus,((Ibacus_peronii,Ibacus_chacei),Ibacus_alticrenatus))),((Arctides_regalis,Arctides_antipodarum),(((Scyllarides_brasiliensis,Scyllarides_squammosus),Scyllarides_haanii),(Scyllarides_herklotsii,Scyllarides_nodifer)))),((((Projasus_parkeri,Projasus_bahamondei),Sagmariasus_verreauxi),(((Jasus_paulensis,Jasus_tristani),Jasus_caveorum),Jasus_lalandii)),(Palibythus_magnificus,((((Panulirus_versicolor,Panulirus_stimpsoni),(((Panulirus_regius,Panulirus_gracilis),Panulirus_inflatus),(Panulirus_ornatus,Panulirus_homarus))),Panulirus_polyphagus),((((Panulirus_echinatus,Panulirus_penicillatus),(Panulirus_japonicus,((Panulirus_pascuensis,Panulirus_femoristriga),((Panulirus_marginatus,Panulirus_cygnus),Panulirus_longipes)))),(Panulirus_guttatus,Panulirus_interruptus)),Panulirus_argus)))))
